# Supplementary material for: Tracing the Transcriptomic Changes in Synthetic Trigenomic allohexaploids of Brassica Using an RNA-Seq Approach
Source: PLoS One. 2013 Jul 11;8(7):e68883. doi: 10.1371/journal.pone.0068883 (PMC3708896; doi:10.1371/journal.pone.0068883)
Supplement: Table S1 — Pathways over-represented by genes were for metabolic pathways, biosynthesis of secondary metabolites, plant–pathogen interaction, and plant hormone signal transduction with 4529, 2547, 1867, and 1684 members respectively. (XLS) [file pone.0068883.s001.xls]

## Sheet: Sheet1
A list of KEGG pathways mapped by 21092 genes in our result
Pathways over-represented by genes were for metabolic pathways, biosynthesis of secondary metabolites, plant-pathogen interaction, and plant hormone signal transduction with 4529, 2547, 1867, and 1684 members respectively.
	Pathway	Genes with pathway annotation	Pathway ID
1	Metabolic pathways	4529 (21.47%)	ko01100
2	Biosynthesis of secondary metabolites	2547 (12.08%)	ko01110
3	Plant-pathogen interaction	1867 (8.85%)	ko04626
4	Plant hormone signal transduction	1684 (7.98%)	ko04075
5	Ribosome	643 (3.05%)	ko03010
6	Protein processing in endoplasmic reticulum	635 (3.01%)	ko04141
7	Starch and sucrose metabolism	623 (2.95%)	ko00500
8	Spliceosome	602 (2.85%)	ko03040
9	RNA transport	591 (2.8%)	ko03013
10	Phenylpropanoid biosynthesis	501 (2.38%)	ko00940
11	Ubiquitin mediated proteolysis	427 (2.02%)	ko04120
12	Stilbenoid, diarylheptanoid and gingerol biosynthesis	365 (1.73%)	ko00945
13	Ribosome biogenesis in eukaryotes	364 (1.73%)	ko03008
14	mRNA surveillance pathway	346 (1.64%)	ko03015
15	Flavonoid biosynthesis	343 (1.63%)	ko00941
16	Pentose and glucuronate interconversions	336 (1.59%)	ko00040
17	RNA degradation	331 (1.57%)	ko03018
18	Purine metabolism	308 (1.46%)	ko00230
19	Circadian rhythm - plant	302 (1.43%)	ko04712
20	Pyrimidine metabolism	299 (1.42%)	ko00240
21	Phagosome	279 (1.32%)	ko04145
22	Limonene and pinene degradation	270 (1.28%)	ko00903
23	Oxidative phosphorylation	269 (1.28%)	ko00190
24	Amino sugar and nucleotide sugar metabolism	267 (1.27%)	ko00520
25	Endocytosis	257 (1.22%)	ko04144
26	Glycerophospholipid metabolism	234 (1.11%)	ko00564
27	Phenylalanine metabolism	228 (1.08%)	ko00360
28	Glycolysis / Gluconeogenesis	225 (1.07%)	ko00010
29	Peroxisome	221 (1.05%)	ko04146
30	Tryptophan metabolism	221 (1.05%)	ko00380
31	Carotenoid biosynthesis	218 (1.03%)	ko00906
32	Nucleotide excision repair	194 (0.92%)	ko03420
33	Cysteine and methionine metabolism	192 (0.91%)	ko00270
34	Cyanoamino acid metabolism	183 (0.87%)	ko00460
35	Phosphatidylinositol signaling system	180 (0.85%)	ko04070
36	Glutathione metabolism	169 (0.8%)	ko00480
37	Pyruvate metabolism	166 (0.79%)	ko00620
38	alpha-Linolenic acid metabolism	165 (0.78%)	ko00592
39	Regulation of autophagy	160 (0.76%)	ko04140
40	Inositol phosphate metabolism	153 (0.73%)	ko00562
41	Carbon fixation in photosynthetic organisms	151 (0.72%)	ko00710
42	Homologous recombination	150 (0.71%)	ko03440
43	Arginine and proline metabolism	149 (0.71%)	ko00330
44	Ascorbate and aldarate metabolism	147 (0.7%)	ko00053
45	Alanine, aspartate and glutamate metabolism	144 (0.68%)	ko00250
46	ABC transporters	143 (0.68%)	ko02010
47	Porphyrin and chlorophyll metabolism	142 (0.67%)	ko00860
48	Glycerolipid metabolism	139 (0.66%)	ko00561
49	Zeatin biosynthesis	137 (0.65%)	ko00908
50	Basal transcription factors	135 (0.64%)	ko03022
51	DNA replication	132 (0.63%)	ko03030
52	Natural killer cell mediated cytotoxicity	127 (0.6%)	ko04650
53	SNARE interactions in vesicular transport	126 (0.6%)	ko04130
54	Fructose and mannose metabolism	124 (0.59%)	ko00051
55	Aminoacyl-tRNA biosynthesis	123 (0.58%)	ko00970
56	Biosynthesis of unsaturated fatty acids	121 (0.57%)	ko01040
57	Proteasome	120 (0.57%)	ko03050
58	Galactose metabolism	113 (0.54%)	ko00052
59	Diterpenoid biosynthesis	112 (0.53%)	ko00904
60	Glycine, serine and threonine metabolism	109 (0.52%)	ko00260
61	Photosynthesis	109 (0.52%)	ko00195
62	Glucosinolate biosynthesis	108 (0.51%)	ko00966
63	Citrate cycle (TCA cycle)	107 (0.51%)	ko00020
64	Protein export	107 (0.51%)	ko03060
65	Terpenoid backbone biosynthesis	106 (0.5%)	ko00900
66	Mismatch repair	105 (0.5%)	ko03430
67	Nitrogen metabolism	104 (0.49%)	ko00910
68	Fatty acid metabolism	97 (0.46%)	ko00071
69	Ubiquinone and other terpenoid-quinone biosynthesis	97 (0.46%)	ko00130
70	Flavone and flavonol biosynthesis	96 (0.46%)	ko00944
71	Pentose phosphate pathway	94 (0.45%)	ko00030
72	Tyrosine metabolism	93 (0.44%)	ko00350
73	Sulfur metabolism	91 (0.43%)	ko00920
74	Base excision repair	89 (0.42%)	ko03410
75	RNA polymerase	89 (0.42%)	ko03020
76	Valine, leucine and isoleucine degradation	89 (0.42%)	ko00280
77	N-Glycan biosynthesis	88 (0.42%)	ko00510
78	Sphingolipid metabolism	87 (0.41%)	ko00600
79	Steroid biosynthesis	86 (0.41%)	ko00100
80	Phenylalanine, tyrosine and tryptophan biosynthesis	85 (0.4%)	ko00400
81	Fatty acid biosynthesis	84 (0.4%)	ko00061
82	Glyoxylate and dicarboxylate metabolism	82 (0.39%)	ko00630
83	Valine, leucine and isoleucine biosynthesis	80 (0.38%)	ko00290
84	Lysine degradation	79 (0.37%)	ko00310
85	Tropane, piperidine and pyridine alkaloid biosynthesis	79 (0.37%)	ko00960
86	Propanoate metabolism	76 (0.36%)	ko00640
87	beta-Alanine metabolism	75 (0.36%)	ko00410
88	Butanoate metabolism	75 (0.36%)	ko00650
89	Ether lipid metabolism	71 (0.34%)	ko00565
90	Benzoxazinoid biosynthesis	65 (0.31%)	ko00402
91	Pantothenate and CoA biosynthesis	56 (0.27%)	ko00770
92	Indole alkaloid biosynthesis	53 (0.25%)	ko00901
93	Other glycan degradation	53 (0.25%)	ko00511
94	Circadian rhythm - mammal	51 (0.24%)	ko04710
95	Folate biosynthesis	50 (0.24%)	ko00790
96	Histidine metabolism	47 (0.22%)	ko00340
97	Isoquinoline alkaloid biosynthesis	47 (0.22%)	ko00950
98	Riboflavin metabolism	46 (0.22%)	ko00740
99	Lysine biosynthesis	45 (0.21%)	ko00300
100	Linoleic acid metabolism	44 (0.21%)	ko00591
101	Glycosaminoglycan degradation	40 (0.19%)	ko00531
102	One carbon pool by folate	39 (0.18%)	ko00670
103	Arachidonic acid metabolism	37 (0.18%)	ko00590
104	Selenocompound metabolism	37 (0.18%)	ko00450
105	Other types of O-glycan biosynthesis	36 (0.17%)	ko00514
106	Photosynthesis - antenna proteins	35 (0.17%)	ko00196
107	Glycosphingolipid biosynthesis - ganglio series	34 (0.16%)	ko00604
108	Taurine and hypotaurine metabolism	32 (0.15%)	ko00430
109	Brassinosteroid biosynthesis	31 (0.15%)	ko00905
110	Glycosylphosphatidylinositol(GPI)-anchor biosynthesis	28 (0.13%)	ko00563
111	Nicotinate and nicotinamide metabolism	28 (0.13%)	ko00760
112	Sesquiterpenoid biosynthesis	26 (0.12%)	ko00909
113	Vitamin B6 metabolism	26 (0.12%)	ko00750
114	Sulfur relay system	24 (0.11%)	ko04122
115	Glycosphingolipid biosynthesis - globo series	19 (0.09%)	ko00603
116	Non-homologous end-joining	19 (0.09%)	ko03450
117	C5-Branched dibasic acid metabolism	12 (0.06%)	ko00660
118	Monoterpenoid biosynthesis	12 (0.06%)	ko00902
119	Thiamine metabolism	12 (0.06%)	ko00730
120	Anthocyanin biosynthesis	11 (0.05%)	ko00942
121	Fatty acid elongation in mitochondria	11 (0.05%)	ko00062
122	Synthesis and degradation of ketone bodies	10 (0.05%)	ko00072
123	Biotin metabolism	8 (0.04%)	ko00780
124	Lipoic acid metabolism	7 (0.03%)	ko00785
125	Caffeine metabolism	4 (0.02%)	ko00232
