# Supplementary material for: Tracing the Transcriptomic Changes in Synthetic Trigenomic allohexaploids of Brassica Using an RNA-Seq Approach
Source: PLoS One. 2013 Jul 11;8(7):e68883. doi: 10.1371/journal.pone.0068883 (PMC3708896; doi:10.1371/journal.pone.0068883)
Supplement: Table S4 — For the 1392 DEGs significantly differential expressed in both comparisons of Brassica hexaploid (C)- B . rapa (A) and Brassica hexaploid (C)- B . carinata (B), we classified them into four expression patterns by two-dimensional hierarchical clustering. There were 319, 218, 187, and 668 genes in cluster 1, 2, 3, and 4, respectively. (XLS) [file pone.0068883.s004.xls]

## Sheet: Sheet1
A list of genes in cluster 1, 2, 3, and 4, respectively
For the 1392 DEGs significantly differently expressed in both comparisons of Brassica hexaploid (C)-B. rapa (A) and Brassica hexaploid (C)-B. carinata (B), we classified them into four expression patterns by two-dimensional hierarchical clustering. There were 319, 218, 187, and 668 genes in cluster 1, 2, 3, and 4, respectively.
Cluster 1				Cluster 2				Cluster 3				Cluster 4
Gene	C-v-A	C-v-B		Gene	C-v-A	C-v-B		Gene	C-v-A	C-v-B		Gene	C-v-A	C-v-B
Bra012702	12.893	12.456		Bra024851	1.35063	-1.03479		Bra015652	-4.66826	4.18527		Bra003055	-1.33706	-1.00502
Bra031275	11.0605	11.9925		Bra018529	1.40249	-1.03814		Bra011130	-6.64863	3.41102		Bra039844	-2.59139	-1.00536
Bra012628	11.1365	11.7022		Bra015711	2.1749	-1.03929		Bra033682	-2.72184	3.26984		Bra005059	-1.17068	-1.00923
Bra029236	10.8364	11.3432		Bra014655	1.05401	-1.05996		Bra008357	-12.4251	3.26346		Bra026988	-1.22686	-1.01003
Bra015629	11.884	11.238		Bra016276	1.68255	-1.1118		Bra023100	-12.0039	3.20393		Bra021736	-2.075	-1.01655
Bra022128	10.5623	10.9264		Bra013931	1.05415	-1.12156		Bra004083	-2.3657	2.98479		Bra015881	-1.48918	-1.02434
Bra021821	11.216	10.6856		Bra039061	1.02386	-1.12177		Bra012433	-4.3974	2.93937		Bra020836	-1.19384	-1.03134
Bra020698	2.76359	6.0012		Bra019448	1.47149	-1.13335		Bra010078	-4.91824	2.90855		Bra009352	-1.86959	-1.03716
Bra037027	2.5412	5.43509		Bra033644	1.10653	-1.13426		Bra017790	-12.1897	2.71579		Bra036883	-2.69269	-1.04268
Bra007228	5.71112	5.0752		Bra001598	1.60009	-1.13655		Bra020551	-13.1923	2.68288		Bra010728	-1.50795	-1.0472
Bra029212	4.01368	4.82937		Bra033604	1.71364	-1.14795		Bra028167	-11.2045	2.40931		Bra019959	-3.91824	-1.05012
Bra012118	3.18505	4.78302		Bra009543	1.44435	-1.1705		Bra015220	-12.6782	2.3907		Bra001488	-1.97092	-1.06177
Bra020644	4.38919	4.75327		Bra025375	1.43122	-1.17361		Bra006851	-1.78073	2.38036		Bra013123	-4.313	-1.06351
Bra023115	3.18505	4.49023		Bra009751	1.09139	-1.17962		Bra033904	-3.91824	2.36709		Bra013856	-1.34271	-1.06758
Bra011332	4.88105	4.0752		Bra018873	1.01513	-1.19426		Bra026992	-2.70977	2.36095		Bra014638	-1.62439	-1.07745
Bra038348	4.15	4.0362		Bra024020	1.58559	-1.1961		Bra004836	-2.51969	2.29929		Bra018357	-1.08684	-1.07785
Bra025061	3.24164	3.92319		Bra002096	1.63083	-1.2102		Bra014758	-5.58809	2.29641		Bra009182	-1.41891	-1.08131
Bra031724	2.29197	3.88572		Bra003194	1.14277	-1.23379		Bra017756	-11.646	2.27067		Bra024640	-1.08284	-1.08376
Bra016178	2.94719	3.86875		Bra005847	1.52408	-1.23769		Bra024009	-3.54627	2.21013		Bra001891	-2.62642	-1.08483
Bra005755	4.66014	3.78302		Bra014820	1.21927	-1.24673		Bra027144	-4.04377	2.19805		Bra016866	-1.44524	-1.08567
Bra037350	3.28536	3.70436		Bra014283	1.13443	-1.25227		Bra001609	-10.5862	2.16831		Bra004835	-2.55595	-1.09607
Bra007149	2.45767	3.68558		Bra012230	1.60838	-1.25636		Bra015094	-6.66826	2.16342		Bra015697	-1.01215	-1.09873
Bra038442	1.69647	3.67466		Bra008242	1.50727	-1.25878		Bra024145	-2.06886	2.14953		Bra017596	-1.2345	-1.10144
Bra022673	2.76359	3.67081		Bra025792	1.31593	-1.28487		Bra022707	-7.52489	2.14388		Bra028478	-1.1809	-1.10222
Bra009406	4.09578	3.62774		Bra005207	1.56536	-1.28626		Bra014936	-4.88507	2.12862		Bra027685	-1.32388	-1.10609
Bra016893	4.21362	3.49023		Bra003419	1.02662	-1.29564		Bra008446	-11.3503	2.12766		Bra023704	-1.81244	-1.10733
Bra004432	3.00063	3.49023		Bra011690	1.33732	-1.31936		Bra009339	-11.4893	2.12524		Bra022980	-1.31028	-1.11927
Bra009785	3.18165	3.48172		Bra030558	2.00686	-1.33649		Bra024553	-12.2424	2.06877		Bra036394	-2.31028	-1.11927
Bra033731	5.24164	3.46599		Bra025258	1.62717	-1.34266		Bra036803	-1.63938	2.04663		Bra001122	-2.68344	-1.12045
Bra013495	3.58559	3.41623		Bra010084	1.16473	-1.34794		Bra023455	-14.6448	2.04278		Bra014105	-2.04377	-1.12292
Bra028865	4.46516	3.31515		Bra002527	1.01513	-1.35392		Bra033113	-11.9741	2.02629		Bra040762	-1.79713	-1.12937
Bra008163	4.89554	3.08391		Bra001244	1.07863	-1.35776		Bra014905	-11.935	1.98647		Bra035194	-1.16112	-1.13125
Bra005922	3.52024	3.08258		Bra022264	1.1539	-1.36845		Bra017948	-11.0962	1.94275		Bra010498	-1.20366	-1.13125
Bra004489	2.66507	3.04621		Bra039500	1.19225	-1.37226		Bra002410	-12.3467	1.9273		Bra010116	-5.51625	-1.13426
Bra007978	2.07669	3.019		Bra021187	1.42122	-1.3821		Bra016585	-1.95066	1.90527		Bra003057	-1.11873	-1.13547
Bra003483	3.26001	3.00961		Bra036491	1.0425	-1.39648		Bra036488	-1.4515	1.86367		Bra004424	-1.51466	-1.13547
Bra025785	3.26001	3.00961		Bra033582	1.24954	-1.42959		Bra032939	-1.966	1.86018		Bra024379	-2.2341	-1.1375
Bra031919	2.08552	3.00961		Bra041010	1.29834	-1.45788		Bra005137	-3.45298	1.83649		Bra016732	-1.80276	-1.13912
Bra015829	3.16569	2.97566		Bra010775	1.25848	-1.46464		Bra023330	-13.171	1.83607		Bra016945	-1.27118	-1.14364
Bra026978	4.08552	2.97566		Bra023847	1.13282	-1.47806		Bra034327	-4.10266	1.82823		Bra018933	-1.9385	-1.14503
Bra024161	3.12616	2.90527		Bra034418	1.31097	-1.49827		Bra029555	-10.9078	1.82038		Bra005229	-1.92631	-1.1472
Bra035164	2.17346	2.89077		Bra031968	1.30165	-1.50547		Bra031770	-4.26616	1.82038		Bra016185	-1.4115	-1.15362
Bra000225	2.67048	2.86875		Bra037055	1.14722	-1.52684		Bra039521	-12.0227	1.79634		Bra007051	-1.51113	-1.15362
Bra007644	2.52305	2.85761		Bra020823	1.05712	-1.52877		Bra038604	-11.1629	1.7898		Bra028999	-1.78073	-1.15362
Bra004530	1.8307	2.83127		Bra005918	2.05618	-1.53624		Bra012691	-1.92593	1.77359		Bra009969	-2.14846	-1.15362
Bra016891	1.71807	2.76369		Bra032174	1.93002	-1.54441		Bra040471	-2.83732	1.77165		Bra013161	-1.13378	-1.1614
Bra013088	2.20416	2.71263		Bra018834	1.19487	-1.54539		Bra014697	-1.89374	1.75984		Bra008657	-1.36278	-1.16535
Bra024939	3.99557	2.69669		Bra035841	1.14606	-1.58015		Bra039546	-3.52919	1.75327		Bra030747	-1.79865	-1.17154
Bra016220	4.01693	2.69187		Bra018864	1.18719	-1.58658		Bra006194	-10.1057	1.75327		Bra004710	-1.82569	-1.17397
Bra019209	2.31378	2.67081		Bra024716	1.58161	-1.59069		Bra021670	-11.0481	1.75327		Bra030423	-1.47927	-1.17409
Bra009569	3.76557	2.61761		Bra009774	1.43123	-1.60002		Bra026377	-2.50943	1.73659		Bra040375	-1.67221	-1.17634
Bra033671	2.52609	2.53754		Bra013019	1.4568	-1.62816		Bra034486	-13.6788	1.73465		Bra027940	-1.39213	-1.18317
Bra015842	2.71112	2.49023		Bra028068	1.4435	-1.63905		Bra040689	-1.08474	1.7339		Bra005919	-1.23037	-1.18632
Bra012594	2.3825	2.49023		Bra034103	1.18647	-1.65154		Bra022978	-1.20142	1.73246		Bra026630	-2.54627	-1.18876
Bra016030	2.34855	2.49023		Bra024643	1.19235	-1.65951		Bra021947	-11.5292	1.70888		Bra022267	-4.3657	-1.19426
Bra037414	2.49841	2.47706		Bra034851	1.06415	-1.66021		Bra026839	-3.04377	1.68768		Bra034128	-1.84062	-1.20343
Bra015742	1.76219	2.46665		Bra008836	1.16067	-1.6762		Bra001239	-8.82025	1.68768		Bra010581	-2.64013	-1.20567
Bra007660	3.847	2.45781		Bra017076	1.18393	-1.68155		Bra015165	-2.71179	1.67377		Bra008107	-1.20306	-1.2073
Bra034652	3.79754	2.45781		Bra005974	1.07342	-1.68414		Bra010475	-3.12177	1.66761		Bra028595	-2.33851	-1.2123
Bra024929	2.6932	2.42465		Bra011088	1.16923	-1.70616		Bra034855	-3.3974	1.66711		Bra016060	-3.4588	-1.21278
Bra024382	1.79358	2.42069		Bra025405	1.65032	-1.71305		Bra002595	-4.54627	1.66581		Bra018940	-1.63222	-1.2178
Bra012066	2.86312	2.40535		Bra011249	1.13574	-1.77511		Bra010943	-1.61927	1.66185		Bra032649	-1.16846	-1.21942
Bra027796	3.06476	2.3907		Bra022337	1.41871	-1.79853		Bra034038	-2.02068	1.65705		Bra010967	-2.61927	-1.22164
Bra012567	1.89483	2.3907		Bra026471	1.13614	-1.83169		Bra015980	-3.19577	1.65373		Bra013426	-5.58809	-1.22401
Bra021082	5.15858	2.35273		Bra001825	1.38919	-1.84328		Bra024892	-2.62873	1.64224		Bra006943	-1.4588	-1.23505
Bra020690	1.77252	2.34518		Bra001653	1.26251	-1.848		Bra013214	-3.83732	1.63779		Bra037739	-2.69827	-1.24108
Bra005677	1.48137	2.33574		Bra029642	1.25336	-1.85372		Bra020583	-2.87384	1.62774		Bra008265	-1.3068	-1.24673
Bra018532	2.64356	2.32402		Bra013748	1.45022	-1.86411		Bra030281	-3.78073	1.62774		Bra030166	-2.4588	-1.24673
Bra021282	1.04582	2.32211		Bra034925	1.37648	-1.87799		Bra036475	-2.70673	1.62082		Bra009149	-2.10428	-1.24735
Bra028794	2.16011	2.31515		Bra012850	1.1224	-1.88031		Bra031956	-2.07351	1.60888		Bra036724	-2.56271	-1.24818
Bra036482	2.15099	2.31126		Bra026368	3.36152	-1.88232		Bra008264	-1.52351	1.59516		Bra027394	-1.03304	-1.25393
Bra000436	2.22925	2.30216		Bra010551	1.04267	-1.8848		Bra010435	-1.99937	1.59457		Bra034941	-1.24461	-1.25694
Bra032823	2.8266	2.28378		Bra029258	1.34219	-1.89986		Bra024917	-2.35693	1.59211		Bra035897	-2.51699	-1.26444
Bra015904	3.03762	2.26784		Bra006598	1.77001	-1.90569		Bra040469	-3.98605	1.58495		Bra028006	-1.19375	-1.26708
Bra019009	2.18505	2.25577		Bra033776	1.12616	-1.9097		Bra009874	-11.3849	1.58334		Bra037254	-5.25322	-1.26856
Bra012397	1.64553	2.2387		Bra023966	1.33127	-1.91416		Bra003630	-2.23887	1.57514		Bra034519	-17.819	-1.26856
Bra014952	1.68929	2.22564		Bra020322	1.16798	-1.91916		Bra028521	-1.70392	1.55632		Bra004267	-1.03918	-1.27665
Bra031170	2.18505	2.2127		Bra018998	1.28294	-1.92015		Bra013409	-3.04377	1.55297		Bra036465	-5.51047	-1.27849
Bra025408	1.58072	2.18821		Bra029702	1.06315	-1.94717		Bra014490	-2.3657	1.54682		Bra015306	-3.30966	-1.28045
Bra033989	1.5412	2.16831		Bra027838	1.91165	-1.95034		Bra030515	-2.99486	1.51978		Bra007212	-6.69827	-1.28108
Bra007446	1.72253	2.16185		Bra005543	1.56705	-1.95332		Bra041140	-11.5444	1.5188		Bra030337	-4.01823	-1.2815
Bra027478	2.44301	2.1492		Bra037283	1.47465	-1.97064		Bra007411	-13.5507	1.51408		Bra012324	-1.5781	-1.28541
Bra038807	2.16923	2.10119		Bra017826	1.07066	-1.97465		Bra034365	-2.98237	1.50273		Bra007914	-1.22434	-1.28689
Bra039142	1.63635	2.06643		Bra008947	1.11937	-1.98144		Bra019389	-2.6812	1.49023		Bra022034	-1.1779	-1.28776
Bra009947	1.56428	2.06586		Bra006179	1.69175	-2.01612		Bra001870	-4.66826	1.48242		Bra027967	-1.65735	-1.29422
Bra024862	1.5412	2.06521		Bra004165	1.43782	-2.06435		Bra034506	-3.26616	1.47643		Bra002982	-1.00555	-1.29597
Bra004983	2.19981	2.06139		Bra023033	1.15962	-2.07515		Bra039563	-2.18009	1.47119		Bra018150	-1.91318	-1.30001
Bra030873	2.86312	2.05095		Bra021558	2.13876	-2.07962		Bra039603	-4.70673	1.45954		Bra019765	-1.95422	-1.3072
Bra009836	2.3332	2.02813		Bra029495	1.57094	-2.09473		Bra016461	-13.3664	1.45781		Bra011835	-1.65145	-1.30813
Bra004133	1.36717	2.00656		Bra017743	1.50563	-2.09848		Bra002983	-13.8363	1.43961		Bra011899	-1.83732	-1.30974
Bra027444	1.02662	1.98593		Bra035526	1.22192	-2.1118		Bra030842	-12.8833	1.41495		Bra039971	-14.8057	-1.31053
Bra037491	2.85734	1.98388		Bra000943	1.85034	-2.1118		Bra025274	-3.70673	1.41223		Bra025082	-1.2584	-1.31825
Bra024833	2.17819	1.97915		Bra011128	1.20416	-2.115		Bra024707	-4.98237	1.39963		Bra016103	-3.84127	-1.32108
Bra021856	1.1873	1.97298		Bra034845	1.31402	-2.1159		Bra013783	-3.33327	1.39538		Bra007825	-4.01952	-1.32202
Bra032273	2.59044	1.95258		Bra017113	1.53748	-2.14705		Bra024481	-4.19577	1.39327		Bra000122	-3.96131	-1.33419
Bra016140	2.00063	1.9409		Bra012655	2.02662	-2.15362		Bra004138	-2.17183	1.39229		Bra025668	-1.43535	-1.33617
Bra000930	1.56673	1.91554		Bra007279	1.27034	-2.16668		Bra040793	-1.24468	1.36994		Bra024174	-7.38954	-1.33617
Bra038781	1.56673	1.91554		Bra025935	1.99912	-2.18717		Bra032539	-1.5177	1.36365		Bra037277	-1.92593	-1.34189
Bra023573	2.88392	1.91455		Bra025371	1.86312	-2.18818		Bra011893	-4.21369	1.35761		Bra038589	-3.57824	-1.34345
Bra036821	1.38919	1.91247		Bra001588	1.41378	-2.19575		Bra016676	-4.70673	1.34664		Bra002619	-5.83384	-1.34875
Bra027715	1.40513	1.89949		Bra022585	1.11231	-2.19805		Bra037735	-3.04377	1.34584		Bra034608	-2.5032	-1.35253
Bra005176	1.74035	1.89192		Bra004907	1.15685	-2.20093		Bra008644	-4.15924	1.34234		Bra030653	-1.45557	-1.35323
Bra025239	1.55912	1.86875		Bra006873	1.28527	-2.20192		Bra000194	-1.62873	1.33467		Bra024848	-1.7119	-1.36929
Bra015252	2.26702	1.86018		Bra017022	1.68026	-2.22401		Bra031807	-1.38533	1.33062		Bra008841	-1.09268	-1.36935
Bra013833	1.39481	1.85898		Bra007669	1.49057	-2.23024		Bra028498	-1.55834	1.3299		Bra034681	-1.4271	-1.36935
Bra032889	2.34136	1.85809		Bra015298	1.30329	-2.23379		Bra008711	-1.43281	1.32946		Bra008855	-1.77483	-1.37011
Bra019666	1.17863	1.83127		Bra022254	1.50157	-2.28758		Bra038766	-2.74174	1.32721		Bra031390	-1.21088	-1.37226
Bra028906	1.56085	1.82756		Bra022069	1.98096	-2.38628		Bra039438	-1.81244	1.32657		Bra039995	-1.25913	-1.37226
Bra029318	2.79495	1.82542		Bra004477	1.67311	-2.38628		Bra039182	-1.77708	1.32104		Bra032396	-1.33327	-1.37859
Bra026569	1.78912	1.82542		Bra031521	1.55225	-2.39463		Bra029852	-1.56843	1.31855		Bra003842	-1.55344	-1.38271
Bra029936	2.8213	1.82038		Bra021077	1.07138	-2.43373		Bra017051	-2.64863	1.31833		Bra034439	-2.48629	-1.38969
Bra017801	2.79993	1.82038		Bra017450	1.69122	-2.43656		Bra007989	-11.7013	1.30581		Bra029481	-1.71069	-1.39253
Bra031920	1.67961	1.81856		Bra038031	1.06604	-2.4464		Bra001474	-2.54179	1.29682		Bra035183	-1.44693	-1.393
Bra004380	1.67014	1.81451		Bra033441	2.23261	-2.45618		Bra040902	-2.20604	1.28614		Bra016908	-1.24986	-1.39804
Bra030931	1.96569	1.80302		Bra015329	1.32847	-2.46396		Bra011280	-1.4588	1.286		Bra040531	-3.22986	-1.39839
Bra009841	2.31642	1.79749		Bra000670	1.01557	-2.4728		Bra009169	-4.18673	1.28588		Bra018591	-2.0077	-1.41666
Bra024915	1.77998	1.79124		Bra008668	1.46868	-2.50412		Bra040831	-13.3412	1.28078		Bra002712	-2.11972	-1.41666
Bra036499	1.88515	1.7898		Bra032869	1.19941	-2.50977		Bra039484	-2.78073	1.27934		Bra011409	-2.12177	-1.41666
Bra025007	1.86312	1.78846		Bra008101	2.03205	-2.50977		Bra024281	-4.10266	1.27934		Bra017180	-2.58263	-1.41666
Bra013591	1.38702	1.77903		Bra037874	1.79696	-2.51975		Bra018007	-2.53681	1.26911		Bra022302	-4.98237	-1.41666
Bra005702	2.68735	1.75327		Bra011665	1.69711	-2.5479		Bra037785	-2.29531	1.26592		Bra027057	-3.20203	-1.42605
Bra015996	1.72177	1.72085		Bra006090	1.24421	-2.673		Bra003821	-13.8585	1.2585		Bra011869	-2.12484	-1.43251
Bra004928	2.48285	1.71765		Bra012540	1.74765	-2.68414		Bra033830	-5.74421	1.25794		Bra037199	-1.0124	-1.4326
Bra036210	2.42572	1.71579		Bra026610	1.71545	-2.71922		Bra020549	-2.55502	1.25303		Bra027867	-1.09404	-1.43656
Bra015373	1.60009	1.71263		Bra014598	1.00208	-2.73858		Bra027391	-5.22699	1.25187		Bra005175	-1.18711	-1.4379
Bra009745	1.39918	1.70747		Bra012551	1.00063	-2.73858		Bra040533	-1.67893	1.25096		Bra015560	-1.35497	-1.43835
Bra012243	1.35833	1.70673		Bra012784	1.53751	-2.74596		Bra020007	-3.83006	1.25077		Bra018538	-3.4588	-1.43938
Bra025265	1.16798	1.69555		Bra029679	1.94157	-2.74923		Bra036992	-4.21369	1.24631		Bra007507	-7.11702	-1.44551
Bra018436	1.58426	1.69377		Bra032393	1.23578	-2.75769		Bra010816	-2.64643	1.24538		Bra015227	-2.14929	-1.44788
Bra007142	2.0437	1.68768		Bra030957	1.07463	-2.75769		Bra028047	-1.39991	1.24156		Bra009007	-1.17501	-1.45128
Bra025458	1.62366	1.66581		Bra020827	1.47103	-2.81355		Bra029445	-3.80221	1.23429		Bra024328	-3.94423	-1.46912
Bra007662	1.42161	1.66307		Bra017741	1.1167	-2.86026		Bra000640	-14.2262	1.22774		Bra032985	-1.72729	-1.47215
Bra025072	1.48873	1.65863		Bra027115	1.01231	-2.86732		Bra020450	-5.413	1.21411		Bra021653	-1.32835	-1.4747
Bra004568	1.82772	1.64747		Bra011928	1.31649	-2.94717		Bra019358	-13.04	1.20933		Bra021636	-1.68762	-1.47555
Bra024750	1.5196	1.64687		Bra025683	1.16118	-2.94717		Bra011890	-3.81636	1.20307		Bra020666	-1.36613	-1.48253
Bra040117	2.41061	1.63779		Bra003635	1.5412	-3.05409		Bra014520	-3.3657	1.19215		Bra019409	-1.549	-1.48377
Bra037473	2.26702	1.63779		Bra027920	1.0829	-3.07018		Bra009327	-1.21171	1.19189		Bra033743	-1.34862	-1.48705
Bra018896	1.95623	1.63543		Bra004996	1.44534	-3.08651		Bra006343	-2.3267	1.18794		Bra032090	-13.325	-1.48705
Bra012439	1.15895	1.63225		Bra020393	1.44525	-3.1118		Bra036938	-7.73493	1.1822		Bra024656	-3.21369	-1.49912
Bra017810	1.77001	1.62774		Bra038681	1.44809	-3.15362		Bra020369	-1.27339	1.17858		Bra006181	-1.02271	-1.50412
Bra037009	1.70266	1.62082		Bra014848	1.01628	-3.15362		Bra038465	-1.6891	1.16831		Bra011201	-1.34958	-1.50745
Bra009994	1.58892	1.61771		Bra023967	1.16378	-3.18348		Bra000361	-1.89938	1.16831		Bra024634	-1.34701	-1.5084
Bra000231	1.22237	1.61411		Bra012153	1.24315	-3.21416		Bra013254	-4.30966	1.16115		Bra025209	-1.51614	-1.51352
Bra019094	1.08552	1.61014		Bra037076	1.62461	-3.22401		Bra007296	-1.19577	1.15381		Bra028604	-2.43863	-1.52201
Bra004898	1.06007	1.59407		Bra033423	1.64073	-3.22401		Bra034639	-3.26616	1.14755		Bra026506	-1.11702	-1.53571
Bra011357	1.60174	1.59361		Bra040061	1.18769	-3.28173		Bra031959	-1.3068	1.14134		Bra027837	-4.04377	-1.54219
Bra008245	1.23151	1.59152		Bra032747	1.92307	-3.29112		Bra013766	-2.04377	1.14134		Bra004743	-1.42564	-1.55752
Bra006337	1.02481	1.58903		Bra035505	1.28253	-3.29112		Bra037977	-12.5806	1.13514		Bra011407	-1.20141	-1.56025
Bra037409	1.30673	1.58546		Bra039277	1.19724	-3.29112		Bra038667	-4.14344	1.13473		Bra003881	-1.41816	-1.56866
Bra002072	2.81279	1.57818		Bra001905	1.27159	-3.29112		Bra027555	-1.72799	1.12942		Bra011164	-2.35497	-1.57585
Bra010171	1.11235	1.57818		Bra002206	1.13321	-3.33419		Bra038584	-2.14447	1.12465		Bra026621	-5.29169	-1.57712
Bra012658	2.11535	1.57795		Bra023560	1.06106	-3.33419		Bra039286	-12.8918	1.12048		Bra030692	-3.20604	-1.57893
Bra011638	1.63517	1.57639		Bra031266	1.44534	-3.37601		Bra010500	-2.50821	1.1189		Bra031935	-1.3068	-1.58658
Bra035015	2.62866	1.5743		Bra029869	1.74414	-3.41666		Bra014984	-1.92695	1.1152		Bra007733	-1.12487	-1.5889
Bra025409	1.5168	1.5623		Bra022436	1.17558	-3.44313		Bra035574	-5.48855	1.10819		Bra026125	-1.251	-1.58912
Bra015290	1.04899	1.56062		Bra003044	1.69613	-3.4506		Bra007259	-2.58219	1.10793		Bra026864	-4.11088	-1.59069
Bra012074	2.29314	1.54926		Bra012479	2.71752	-3.47555		Bra021645	-3.61681	1.10404		Bra016669	-5.54627	-1.59723
Bra025015	1.86702	1.54382		Bra006006	1.78327	-3.53213		Bra010128	-1.62319	1.10014		Bra002224	-1.11947	-1.59815
Bra023549	2.78099	1.5425		Bra031663	2.20489	-3.53213		Bra037056	-1.41698	1.09207		Bra015570	-1.52989	-1.59877
Bra007170	1.40793	1.54028		Bra014850	1.04043	-3.53213		Bra011993	-1.18009	1.0914		Bra002189	-4.98237	-1.60037
Bra030098	1.95	1.53914		Bra016250	1.24954	-3.63905		Bra039010	-1.42843	1.08945		Bra029583	-1.37937	-1.61208
Bra023981	1.17346	1.5282		Bra014427	1.24033	-3.65612		Bra010115	-1.36766	1.08769		Bra005720	-1.98634	-1.61244
Bra023384	1.11316	1.51969		Bra025325	1.20617	-3.73097		Bra036596	-3.11515	1.08643		Bra027073	-1.46406	-1.61305
Bra020500	1.96489	1.51776		Bra024638	1.11022	-3.75453		Bra022859	-1.28719	1.08227		Bra024237	-1.3871	-1.61852
Bra023993	1.46986	1.51533		Bra025951	2.74631	-3.84962		Bra006419	-1.05441	1.08084		Bra032150	-1.90811	-1.62069
Bra000990	1.44809	1.50618		Bra020192	2.37332	-3.87609		Bra022336	-1.52489	1.0795		Bra024345	-1.83912	-1.62183
Bra040700	1.33174	1.50575		Bra027866	1.27867	-3.88378		Bra014375	-2.01823	1.07794		Bra027477	-13.7031	-1.62311
Bra018596	1.16045	1.49913		Bra027519	1.21664	-3.93323		Bra000069	-1.80458	1.07046		Bra039130	-1.38772	-1.62816
Bra025080	1.45022	1.48381		Bra011650	1.08013	-3.94022		Bra023644	-2.60016	1.06877		Bra037954	-3.90884	-1.62965
Bra021809	3.3236	1.47865		Bra024890	1.91043	-4.00162		Bra038573	-10.768	1.06738		Bra011590	-3.10957	-1.63446
Bra009864	1.41566	1.46599		Bra031621	1.27415	-4.00162		Bra003155	-1.55073	1.06686		Bra031393	-1.04935	-1.63905
Bra011060	1.26565	1.46581		Bra034711	2.20416	-4.00162		Bra006922	-1.15183	1.06425		Bra011148	-1.37884	-1.64279
Bra031260	1.55078	1.46305		Bra006556	1.00564	-4.02547		Bra022618	-1.48629	1.0551		Bra034404	-1.60217	-1.64883
Bra001575	2.35995	1.45781		Bra000391	1.49449	-4.04115		Bra030704	-1.60082	1.05095		Bra015784	-1.07896	-1.65214
Bra012779	1.97711	1.44623		Bra031931	1.04875	-4.09043		Bra002181	-1.22932	1.04729		Bra013823	-1.5646	-1.65369
Bra036125	1.6418	1.44464		Bra000064	1.11729	-4.1118		Bra037764	-14.3548	1.04582		Bra002626	-2.3974	-1.65482
Bra025297	1.43113	1.44057		Bra010880	1.2343	-4.16956		Bra018725	-14.0631	1.04405		Bra036575	-2.75299	-1.66021
Bra004438	1.16178	1.43884		Bra020011	2.23634	-4.22401		Bra004392	-1.17285	1.04396		Bra011554	-1.9105	-1.67041
Bra023898	1.61993	1.43749		Bra025418	1.77823	-4.22401		Bra021276	-1.69013	1.04278		Bra037942	-1.11862	-1.68294
Bra018707	2.39465	1.4368		Bra013211	1.43428	-4.22401		Bra038499	-2.15924	1.03772		Bra031248	-1.32904	-1.6865
Bra005501	2.20589	1.4368		Bra014665	2.25835	-4.29112		Bra035535	-1.62137	1.03414		Bra002416	-1.55087	-1.68705
Bra019245	2.63312	1.43345		Bra024126	2.5152	-4.37601		Bra030386	-6.25322	1.02733		Bra027257	-3.73182	-1.68967
Bra040529	1.14323	1.42704		Bra038796	1.20678	-4.68967		Bra025730	-1.27536	1.02713		Bra024735	-3.22819	-1.69128
Bra039681	2.02539	1.41985		Bra022347	1.40819	-4.70616		Bra033744	-1.43184	1.02535		Bra039737	-2.00477	-1.69959
Bra030182	2.36629	1.41888		Bra018448	1.79418	-4.73858		Bra032139	-5.54627	1.02336		Bra018131	-4.91824	-1.70616
Bra032646	1.44005	1.41623		Bra021754	1.60009	-4.73858		Bra039703	-1.63568	1.00703		Bra003208	-3.92593	-1.7068
Bra020536	1.57314	1.4151		Bra033436	1.17379	-4.83169		Bra031940	-1.03483	1.0023		Bra021101	-1.77291	-1.7114
Bra013576	2.5051	1.41486		Bra013957	1.19831	-4.85406						Bra026986	-12.5351	-1.71622
Bra039229	1.769	1.41223		Bra007293	1.05365	-4.91916						Bra023471	-3.0833	-1.71922
Bra013607	1.03596	1.40931		Bra031195	1.01339	-5.30201						Bra039495	-1.02765	-1.72246
Bra037501	1.28843	1.40535		Bra040973	1.43549	-5.35526						Bra007985	-1.61779	-1.72299
Bra017661	1.51982	1.40277		Bra028291	1.00063	-5.35526						Bra036546	-3.99373	-1.72801
Bra004121	1.4677	1.40158		Bra041096	1.83937	-5.4464						Bra025522	-5.26616	-1.73216
Bra017426	1.48605	1.40097		Bra034717	1.81271	-5.87609						Bra004316	-14.4345	-1.7415
Bra009846	1.46058	1.39963		Bra004683	1.21105	-6.29112						Bra007940	-1.61408	-1.74596
Bra024871	1.02662	1.39482		Bra024670	1.73102	-8.18458						Bra001341	-3.07351	-1.74596
Bra009022	2.33127	1.3907		Bra029717	1.888	-10.8449						Bra010320	-15.1421	-1.74753
Bra019092	1.73384	1.3907		Bra027791	1.20416	-10.8979						Bra008343	-1.35189	-1.75453
Bra020607	1.72832	1.38922		Bra012042	1.58956	-11.1082						Bra003234	-2.71457	-1.75561
Bra035429	1.8162	1.38243		Bra017640	1.71953	-11.1166						Bra005743	-1.79984	-1.75769
Bra008013	1.84932	1.38085		Bra007725	1.88	-11.3175						Bra014511	-11.8762	-1.76243
Bra025138	1.54751	1.37981		Bra000568	1.5412	-11.3994						Bra021052	-1.52919	-1.76458
Bra030129	1.55146	1.37887		Bra009053	1.66552	-11.9753						Bra009633	-4.23335	-1.76867
Bra031902	1.42301	1.37205		Bra017778	1.74283	-12.3258						Bra008132	-1.82793	-1.77923
Bra008655	2.10738	1.36561		Bra010304	2.37991	-12.6413						Bra004066	-2.55465	-1.77944
Bra038537	2.75621	1.36095		Bra033324	1.22079	-13.3275						Bra020376	-3.47915	-1.78791
Bra019741	3.63659	1.35813		Bra031255	1.26366	-13.3387						Bra038432	-1.26616	-1.79105
Bra017737	2.14527	1.35734		Bra006905	3.13138	-13.5534						Bra015964	-2.50062	-1.79105
Bra024069	2.06692	1.35472		Bra029254	1.82554	-13.6926						Bra033148	-4.74421	-1.79517
Bra027735	1.49396	1.34706		Bra039434	1.27238	-13.8551						Bra040056	-2.1065	-1.80132
Bra024117	1.12616	1.34613		Bra028352	2.13614	-14.0039						Bra017111	-2.69147	-1.80132
Bra025233	1.38409	1.34077		Bra011216	1.52704	-14.4405						Bra002992	-2.43456	-1.80745
Bra014972	1.91816	1.33823		Bra005601	1.95309	-14.5274						Bra035707	-2.06761	-1.80823
Bra034394	1.37316	1.33579		Bra012760	1.07066	-14.6084						Bra001919	-1.39169	-1.80897
Bra007007	1.02662	1.33181		Bra026843	1.21362	-15.0808						Bra032083	-1.52919	-1.80897
Bra017443	1.64022	1.32637		Bra002528	1.17304	-15.2747						Bra017390	-1.57314	-1.81802
Bra011769	1.22709	1.31717		Bra030162	1.30093	-15.3758						Bra008489	-1.10936	-1.82105
Bra014044	1.2676	1.30899		Bra026845	1.36572	-15.9507						Bra010209	-4.92757	-1.82242
Bra009203	1.32658	1.30447										Bra028996	-1.94478	-1.82624
Bra025226	1.33261	1.30076										Bra017523	-2.69981	-1.83169
Bra012956	1.08663	1.2987										Bra010644	-5.62873	-1.83169
Bra032730	1.8266	1.29759										Bra006086	-1.01784	-1.83919
Bra016055	1.26074	1.29704										Bra008991	-1.40876	-1.84877
Bra007845	1.10976	1.29689										Bra013292	-2.89176	-1.84962
Bra011649	1.28889	1.28213										Bra007091	-1.19577	-1.85406
Bra005979	1.0751	1.27818										Bra001729	-1.48335	-1.85624
Bra015020	1.56504	1.27637										Bra015656	-2.21577	-1.85715
Bra009909	1.37638	1.26346										Bra018609	-1.64784	-1.85723
Bra000393	1.15165	1.25441										Bra019875	-1.11836	-1.85803
Bra023574	1.56735	1.2537										Bra002171	-1.82137	-1.88614
Bra019088	1.98031	1.24923										Bra003670	-2.0077	-1.88755
Bra016488	1.02913	1.23702										Bra004736	-3.29531	-1.89059
Bra040682	1.18165	1.23059										Bra029505	-2.09623	-1.89181
Bra038844	1.90415	1.22942										Bra022229	-1.04377	-1.90208
Bra020471	1.83818	1.22885										Bra036774	-2.08684	-1.90285
Bra009777	1.35443	1.22885										Bra007863	-2.3848	-1.9097
Bra004946	1.95736	1.22142										Bra014635	-1.86375	-1.9097
Bra003439	1.43101	1.2204										Bra015499	-1.313	-1.91115
Bra016916	2.31257	1.21722										Bra025541	-1.23054	-1.91658
Bra029732	1.33255	1.21515										Bra029842	-2.37027	-1.92602
Bra018518	1.01763	1.2146										Bra036902	-1.33327	-1.93749
Bra039262	1.00832	1.21013										Bra034589	-2.26616	-1.93861
Bra025114	1.16923	1.20073										Bra023588	-2.28478	-1.94717
Bra039018	1.15377	1.19933										Bra006616	-1.06761	-1.95508
Bra017730	1.05005	1.19933										Bra031690	-1.08611	-1.96048
Bra010253	1.47898	1.19614										Bra001610	-3.00313	-1.96098
Bra017912	1.42572	1.19369										Bra035175	-2.51466	-1.96555
Bra022255	1.547	1.19139										Bra024269	-2.95357	-1.97853
Bra017424	1.59537	1.19022										Bra014308	-1.54957	-1.97979
Bra019133	1.12616	1.18821										Bra010283	-5.44587	-1.98225
Bra003843	1.86312	1.18717										Bra025934	-5.34958	-1.9855
Bra008052	1.65667	1.18425										Bra022663	-1.02817	-1.98602
Bra009680	1.47531	1.18113										Bra005312	-3.75159	-1.98697
Bra006782	1.04162	1.18082										Bra017125	-2.21553	-1.98697
Bra033517	2.10449	1.17999										Bra004571	-4.70673	-1.99216
Bra016751	1.3241	1.17536										Bra035641	-1.3991	-1.99655
Bra035633	1.35936	1.16831										Bra017927	-4.76623	-2.00162
Bra012082	1.31211	1.16831										Bra030189	-1.85112	-2.00162
Bra020489	2.19278	1.16831										Bra013227	-3.40634	-2.00162
Bra039488	1.31278	1.16831										Bra019406	-2.87037	-2.0051
Bra019137	1.19655	1.16831										Bra033546	-2.75649	-2.0139
Bra016870	1.14648	1.16831										Bra018128	-1.36489	-2.01788
Bra025273	1.11151	1.16831										Bra039847	-1.52294	-2.03333
Bra019897	1.08176	1.16831										Bra013579	-2.74239	-2.04601
Bra036473	1.04816	1.16831										Bra000793	-2.75004	-2.04892
Bra012508	1.04043	1.16831										Bra012504	-2.12866	-2.05409
Bra008162	1.66396	1.15878										Bra006511	-5.85112	-2.05409
Bra019912	1.50175	1.15326										Bra020203	-1.13688	-2.05409
Bra019410	1.1754	1.1532										Bra009370	-2.35125	-2.05856
Bra040575	1.15718	1.15254										Bra034466	-1.52094	-2.06199
Bra009109	1.18653	1.14969										Bra006543	-2.97568	-2.07027
Bra010546	1.32547	1.14813										Bra011749	-1.15187	-2.08091
Bra023526	1.4761	1.14693										Bra025728	-1.44445	-2.08323
Bra015225	1.65998	1.14661										Bra000165	-2.11367	-2.08695
Bra026579	1.07725	1.13916										Bra026157	-2.33238	-2.08773
Bra012918	1.26468	1.13436										Bra010220	-1.50994	-2.09043
Bra021570	2.17956	1.13195										Bra004630	-1.02003	-2.09336
Bra036979	1.50055	1.12766										Bra035469	-1.17919	-2.0964
Bra014309	1.11688	1.12608										Bra004540	-1.0209	-2.09934
Bra019589	1.28442	1.12587										Bra023940	-2.32874	-2.10018
Bra013945	1.55402	1.12472										Bra015911	-3.31679	-2.10471
Bra019658	1.1051	1.12279										Bra014328	-1.02737	-2.11298
Bra012620	1.11022	1.11994										Bra038966	-2.91824	-2.1212
Bra023820	1.10908	1.11647										Bra028836	-2.02143	-2.12245
Bra033597	1.14354	1.11487										Bra007333	-1.57626	-2.1418
Bra025370	1.04599	1.1086										Bra023339	-1.49028	-2.14328
Bra019012	1.10388	1.1004										Bra015404	-2.19577	-2.15362
Bra040178	1.22978	1.09753										Bra013199	-5.3657	-2.15362
Bra027831	1.02398	1.09236										Bra009072	-11.3194	-2.15362
Bra030739	1.70898	1.08924										Bra016930	-12.365	-2.15362
Bra025022	1.34189	1.08448										Bra030285	-5.38164	-2.16956
Bra025170	1.75579	1.08424										Bra019366	-1.43163	-2.17017
Bra001996	1.42781	1.08189										Bra010122	-1.32315	-2.17409
Bra015448	1.4565	1.07688										Bra010332	-3.20214	-2.17899
Bra029537	1.38355	1.0752										Bra030986	-1.25622	-2.1798
Bra024909	1.32646	1.07315										Bra020915	-3.13123	-2.18219
Bra023324	1.26848	1.06397										Bra015820	-3.17501	-2.18533
Bra032494	1.02182	1.06397										Bra021803	-3.49443	-2.18925
Bra039627	1.43595	1.06306										Bra039968	-2.25592	-2.19956
Bra027185	1.07463	1.05652										Bra006206	-1.66937	-2.20192
Bra020106	1.36017	1.0551										Bra003699	-5.18802	-2.21176
Bra000592	1.31663	1.055										Bra034164	-1.62873	-2.22401
Bra012069	1.18551	1.04999										Bra009108	-3.11416	-2.22401
Bra019179	1.82375	1.04781										Bra015917	-3.15068	-2.22401
Bra013015	1.04226	1.04055										Bra018573	-5.80753	-2.22623
Bra012827	1.35044	1.03675										Bra000799	-3.49983	-2.25123
Bra002999	1.33469	1.03553										Bra016463	-1.04963	-2.25299
Bra025365	1.53588	1.03504										Bra004330	-2.71514	-2.25796
Bra022459	1.32157	1.02899										Bra038962	-2.96867	-2.26025
Bra011408	2.38669	1.02629										Bra010658	-2.40634	-2.26465
Bra020260	1.45713	1.02535										Bra023863	-4.70673	-2.27227
Bra037482	1.04267	1.02209										Bra000551	-1.24016	-2.29112
Bra012946	1.23666	1.02108										Bra031929	-2.28081	-2.29112
Bra022196	1.20112	1.0163										Bra027476	-2.65145	-2.29564
Bra034904	2.06186	1.0163										Bra029231	-3.31295	-2.29882
Bra009930	1.25413	1.0163										Bra025406	-1.57428	-2.30974
Bra038729	1.86642	1.01172										Bra023983	-1.79441	-2.31169
Bra038825	1.06766	1.00672										Bra011002	-1.26437	-2.31282
Bra036728	1.42598	1.00075										Bra020016	-1.35927	-2.31712
												Bra002584	-1.80673	-2.31712
												Bra016733	-1.94423	-2.31712
												Bra036140	-1.70273	-2.32355
												Bra035230	-1.66826	-2.34071
												Bra037520	-1.34545	-2.3409
												Bra034161	-4.56314	-2.35107
												Bra009384	-1.03751	-2.35526
												Bra028214	-1.09465	-2.36062
												Bra019932	-1.41226	-2.37011
												Bra011821	-1.73891	-2.3831
												Bra002388	-1.32874	-2.38969
												Bra004819	-6.34145	-2.39241
												Bra026536	-3.04377	-2.41666
												Bra000352	-3.04377	-2.41666
												Bra016375	-1.40158	-2.43343
												Bra026571	-1.20297	-2.43835
												Bra027692	-2.28193	-2.44836
												Bra015514	-1.5808	-2.45618
												Bra023790	-3.34633	-2.45618
												Bra027531	-1.85112	-2.45848
												Bra031435	-2.413	-2.46396
												Bra038546	-3.64747	-2.46396
												Bra001651	-5.413	-2.46396
												Bra026902	-4.6812	-2.46912
												Bra003970	-7.26616	-2.46912
												Bra016230	-1.47817	-2.47555
												Bra030417	-3.5177	-2.47555
												Bra002459	-2.62873	-2.47806
												Bra012614	-1.25851	-2.47939
												Bra031912	-2.19111	-2.48845
												Bra005193	-1.65758	-2.4899
												Bra028853	-2.2473	-2.49466
												Bra030494	-2.61927	-2.49466
												Bra018439	-1.23054	-2.50154
												Bra022003	-1.13967	-2.50937
												Bra036942	-12.8518	-2.51619
												Bra031811	-1.71904	-2.51819
												Bra019187	-6.31679	-2.51975
												Bra003575	-1.9647	-2.52201
												Bra003236	-1.19577	-2.52559
												Bra026364	-1.45208	-2.52877
												Bra002747	-3.57428	-2.53213
												Bra021641	-13.8251	-2.53213
												Bra030785	-1.69901	-2.53657
												Bra021802	-2.42564	-2.55752
												Bra036701	-2.84347	-2.57893
												Bra007213	-2.18888	-2.58486
												Bra016430	-10.5493	-2.58658
												Bra008032	-1.93011	-2.59251
												Bra000796	-3.47003	-2.59499
												Bra012270	-4.54627	-2.59723
												Bra019413	-3.54627	-2.59723
												Bra018065	-4.46024	-2.61073
												Bra003774	-1.33327	-2.61305
												Bra001701	-2.50611	-2.61596
												Bra001123	-1.50062	-2.63905
												Bra017493	-2.0618	-2.63905
												Bra016562	-3.26616	-2.63905
												Bra031900	-3.26616	-2.63905
												Bra008915	-2.06084	-2.65612
												Bra005241	-1.31422	-2.67231
												Bra015346	-1.46439	-2.67858
												Bra006467	-1.82137	-2.67969
												Bra010143	-2.1693	-2.67969
												Bra012780	-2.08886	-2.68414
												Bra031540	-3.57982	-2.68967
												Bra000925	-1.60767	-2.69676
												Bra030916	-2.6718	-2.69676
												Bra008333	-5.32505	-2.69794
												Bra025715	-4.66826	-2.71922
												Bra019123	-13.9043	-2.72478
												Bra009221	-4.14173	-2.72761
												Bra016591	-4.21369	-2.7286
												Bra012938	-2.60878	-2.72948
												Bra033474	-1.92943	-2.73117
												Bra031470	-2.41658	-2.73502
												Bra009036	-2.4588	-2.77029
												Bra029472	-2.66044	-2.77029
												Bra038763	-2.98237	-2.77029
												Bra003959	-3.9563	-2.7728
												Bra031209	-4.21369	-2.77923
												Bra020088	-4.69827	-2.78165
												Bra015952	-2.12111	-2.7849
												Bra007230	-3.24308	-2.78589
												Bra000880	-2.42228	-2.79517
												Bra016604	-1.3657	-2.79998
												Bra011500	-1.35345	-2.83169
												Bra000382	-2.4588	-2.83169
												Bra014771	-2.72184	-2.83169
												Bra026860	-3.87384	-2.83169
												Bra039555	-5.4588	-2.83169
												Bra028889	-5.78073	-2.83169
												Bra036703	-1.44337	-2.84729
												Bra030589	-2.8648	-2.85917
												Bra015384	-5.07351	-2.86144
												Bra038360	-3.49628	-2.86917
												Bra001995	-3.33327	-2.87609
												Bra009047	-1.34777	-2.89059
												Bra040152	-3.04377	-2.90208
												Bra016193	-2.41235	-2.91261
												Bra017495	-2.54627	-2.91916
												Bra030217	-4.30011	-2.93603
												Bra026519	-1.17501	-2.94022
												Bra005486	-3.85874	-2.94212
												Bra023619	-1.98932	-2.94717
												Bra013450	-1.33105	-3.00162
												Bra012605	-2.1693	-3.00162
												Bra009105	-3.62873	-3.00162
												Bra001988	-3.82137	-3.00162
												Bra027906	-3.22434	-3.01227
												Bra000261	-4.24016	-3.02809
												Bra007828	-3.3974	-3.03333
												Bra001612	-13.1108	-3.05409
												Bra012624	-2.92419	-3.05607
												Bra034611	-1.84945	-3.05632
												Bra026188	-2.29093	-3.06435
												Bra022095	-1.11331	-3.07116
												Bra000800	-2.53681	-3.07962
												Bra017146	-3.12177	-3.07962
												Bra009427	-5.70673	-3.07962
												Bra040704	-6.30087	-3.0888
												Bra031599	-2.31679	-3.10471
												Bra004389	-1.59146	-3.11373
												Bra031834	-1.26616	-3.12448
												Bra001774	-1.43805	-3.13286
												Bra000775	-5.83522	-3.1341
												Bra013679	-1.66526	-3.15362
												Bra026262	-6.10266	-3.15362
												Bra007236	-2.04377	-3.15362
												Bra017872	-2.50062	-3.15362
												Bra031387	-3.12866	-3.15362
												Bra018579	-3.78073	-3.15362
												Bra035883	-1.09623	-3.15362
												Bra039217	-1.04175	-3.18623
												Bra034424	-1.27118	-3.19426
												Bra028983	-6.62873	-3.19426
												Bra012008	-1.31507	-3.22401
												Bra037487	-2.85112	-3.22401
												Bra000282	-3.85112	-3.22401
												Bra017700	-3.87384	-3.24673
												Bra027440	-3.87384	-3.24673
												Bra036269	-12.9005	-3.25316
												Bra018969	-4.89621	-3.2691
												Bra017301	-1.43678	-3.2691
												Bra020820	-4.33327	-3.29112
												Bra007841	-1.51814	-3.30974
												Bra008066	-2.08388	-3.32646
												Bra029456	-6.10446	-3.3276
												Bra025995	-3.98237	-3.35526
												Bra031772	-1.88765	-3.37601
												Bra030917	-3.17305	-3.37601
												Bra038089	-3.3657	-3.37601
												Bra029235	-2.83989	-3.39112
												Bra014080	-2.09352	-3.39241
												Bra013275	-1.3657	-3.40155
												Bra000963	-1.49357	-3.41666
												Bra000046	-2.4588	-3.41666
												Bra007581	-2.94423	-3.41666
												Bra004390	-4.33163	-3.44149
												Bra038088	-3.70673	-3.49466
												Bra028302	-14.0368	-3.49466
												Bra023022	-1.54453	-3.53213
												Bra022115	-3.11174	-3.56264
												Bra037743	-2.40634	-3.58658
												Bra005688	-3.96131	-3.59723
												Bra002773	-2.23139	-3.60428
												Bra008038	-4.01575	-3.62965
												Bra024380	-2.85112	-3.63905
												Bra033504	-14.0186	-3.63905
												Bra023481	-2.75893	-3.64639
												Bra040633	-3.54384	-3.65369
												Bra007947	-4.26574	-3.67159
												Bra014643	-4.88507	-3.673
												Bra040998	-3.43456	-3.71434
												Bra005860	-2.55834	-3.73858
												Bra003778	-3.17305	-3.73858
												Bra003712	-2.17192	-3.77511
												Bra023297	-3.413	-3.78589
												Bra020564	-5.19577	-3.83169
												Bra027359	-7.61868	-3.83776
												Bra013475	-1.42966	-3.86144
												Bra029107	-1.95508	-3.87817
												Bra014762	-4.37441	-3.8848
												Bra037470	-1.31679	-3.91207
												Bra036322	-12.0721	-3.91916
												Bra024795	-1.84583	-3.91916
												Bra027775	-4.54627	-3.91916
												Bra003448	-3.78073	-3.96098
												Bra017086	-5.58809	-3.96098
												Bra034392	-4.62873	-4.00162
												Bra037542	-14.0504	-4.00162
												Bra016860	-3.36421	-4.00458
												Bra025816	-4.31679	-4.0116
												Bra022603	-8.63871	-4.0116
												Bra023614	-1.96782	-4.04115
												Bra015727	-1.32327	-4.05811
												Bra024088	-6.36168	-4.07161
												Bra019538	-2.3848	-4.07962
												Bra000170	-14.0147	-4.07962
												Bra035640	-3.70673	-4.07962
												Bra030216	-5.45127	-4.08719
												Bra036295	-1.7622	-4.10471
												Bra001160	-2.99486	-4.10471
												Bra007263	-11.0116	-4.15362
												Bra036570	-14.3566	-4.17154
												Bra029392	-3.05265	-4.18042
												Bra028874	-2.26616	-4.22401
												Bra014696	-1.40876	-4.24108
												Bra032936	-3.56314	-4.25796
												Bra013584	-4.91824	-4.29112
												Bra000548	-11.4893	-4.29112
												Bra036138	-3.33327	-4.29112
												Bra016400	-2.59125	-4.34266
												Bra018553	-1.54179	-4.35526
												Bra008473	-1.47987	-4.35526
												Bra039646	-11.5404	-4.35526
												Bra025713	-1.23054	-4.37601
												Bra017350	-1.06822	-4.40458
												Bra003164	-2.72184	-4.41666
												Bra012364	-4.04377	-4.41666
												Bra008316	-15.038	-4.44313
												Bra026562	-7.40132	-4.45228
												Bra011180	-1.68336	-4.45618
												Bra013449	-5.7735	-4.46832
												Bra010318	-2.83732	-4.53213
												Bra002962	-13.2354	-4.55051
												Bra038521	-1.22299	-4.57316
												Bra021824	-3.62873	-4.58658
												Bra029355	-1.03668	-4.68967
												Bra033773	-1.29705	-4.71434
												Bra020433	-1.64567	-4.74509
												Bra000806	-6.9666	-4.75453
												Bra027357	-12.2643	-4.83169
												Bra012803	-1.38629	-4.84664
												Bra007240	-1.89321	-4.89059
												Bra035195	-1.35497	-4.89778
												Bra005831	-5.52489	-4.89778
												Bra039316	-1.68829	-4.91916
												Bra009460	-2.73891	-4.91916
												Bra021979	-1.40314	-4.94022
												Bra033350	-4.69981	-4.94717
												Bra000985	-2.23253	-4.97465
												Bra032293	-1.63568	-5.01756
												Bra001454	-3.91824	-5.02809
												Bra017160	-7.66826	-5.04115
												Bra034677	-7.05659	-5.06691
												Bra039194	-2.41181	-5.0701
												Bra029712	-1.01278	-5.08908
												Bra013630	-1.74421	-5.1171
												Bra014760	-13.2449	-5.1171
												Bra027902	-2.08029	-5.15362
												Bra027096	-8.3657	-5.15362
												Bra016602	-1.21118	-5.21827
												Bra000423	-13.064	-5.22401
												Bra026540	-1.35239	-5.23581
												Bra017278	-1.53409	-5.35177
												Bra002283	-5.17501	-5.35526
												Bra018524	-12.3748	-5.35526
												Bra014929	-2.07583	-5.60252
												Bra006925	-2.6223	-5.63905
												Bra040159	-2.2473	-5.66458
												Bra031012	-2.59125	-5.66458
												Bra001907	-2.60803	-5.68136
												Bra029349	-6.31679	-5.68967
												Bra039120	-14.711	-5.73377
												Bra024954	-1.80458	-5.76243
												Bra005843	-13.7739	-5.78589
												Bra033482	-1.6697	-5.79748
												Bra010291	-13.6889	-5.85406
												Bra004633	-1.36941	-5.87453
												Bra029145	-1.52489	-5.89778
												Bra008037	-1.62516	-5.90494
												Bra037630	-2.20203	-6.09848
												Bra006843	-1.49628	-6.1171
												Bra003588	-1.26616	-6.16261
												Bra013863	-7.25568	-6.41175
												Bra001453	-4.3025	-6.48274
												Bra029319	-2.05637	-6.67718
												Bra031065	-3.0625	-6.69278
												Bra012151	-2.89792	-6.97124
												Bra016002	-4.19351	-7.5664
												Bra015882	-1.95523	-7.72044
												Bra040582	-1.32345	-7.76243
												Bra030404	-1.00133	-7.89778
												Bra009294	-2.07446	-7.98651
												Bra036642	-7.66582	-9.03871
												Bra016844	-3.19577	-10.4484
												Bra038467	-3.54627	-10.6941
												Bra029840	-10.9302	-10.9302
												Bra035033	-4.91824	-11.0346
												Bra035809	-11.0759	-11.0759
												Bra000870	-11.1444	-11.1444
												Bra034443	-11.2787	-11.2787
												Bra035814	-11.4806	-11.4806
												Bra026163	-2.4588	-11.5001
												Bra010802	-3.54627	-11.515
												Bra005309	-2.78073	-11.5332
												Bra005936	-3.26616	-11.5742
												Bra002546	-11.6648	-11.6648
												Bra036158	-11.6699	-11.6699
												Bra007697	-11.7737	-11.7737
												Bra013922	-3.70673	-11.8892
												Bra011776	-5.10266	-11.9043
												Bra035306	-2.78073	-11.9433
												Bra021124	-11.9811	-11.9811
												Bra010839	-2.70673	-12.0257
												Bra003682	-3.57428	-12.04
												Bra017699	-5.21369	-12.0465
												Bra001517	-2.91824	-12.1243
												Bra009113	-3.54627	-12.2192
												Bra020494	-2.78073	-12.2444
												Bra031486	-5.3657	-12.3215
												Bra002329	-12.5045	-12.5045
												Bra013569	-3.78073	-12.6201
												Bra028639	-12.6985	-12.6985
												Bra009055	-3.15924	-12.8182
												Bra003947	-2.6812	-12.8307
												Bra040999	-2.18127	-12.8726
												Bra040920	-5.68762	-12.9473
												Bra005739	-2.26616	-12.9651
												Bra030773	-4.29169	-13.0895
												Bra007307	-13.1756	-13.1756
												Bra033407	-5.4588	-13.2113
												Bra027501	-2.64643	-13.2262
												Bra019920	-4.8093	-13.3288
												Bra014981	-13.3891	-13.3891
												Bra033146	-4.28662	-13.4141
												Bra023742	-2.91824	-13.453
												Bra008440	-2.61081	-13.4965
												Bra013177	-13.5064	-13.5064
												Bra026323	-13.7408	-13.7408
												Bra004175	-4.56314	-13.7699
												Bra030197	-4.91824	-13.8444
												Bra037695	-13.8736	-13.8736
												Bra014534	-13.9699	-13.9699
												Bra017974	-4.10266	-14.0121
												Bra039700	-4.23139	-14.1801
												Bra017656	-1.08535	-14.1885
												Bra031043	-3.22434	-14.2405
												Bra024963	-14.3555	-14.3555
												Bra005262	-14.5699	-14.5699
												Bra031046	-1.22274	-14.5957
												Bra008532	-14.6837	-14.6837
												Bra031515	-6.54627	-14.7771
												Bra010794	-3.96131	-15.8652
												Bra021220	-2.51911	-15.9529
												Bra008531	-16.2381	-16.2381
												Bra020470	-8.76805	-18.3709
												Bra024736	-4.25387	-18.3852
