# Supplementary material for: Tracing the Transcriptomic Changes in Synthetic Trigenomic allohexaploids of Brassica Using an RNA-Seq Approach
Source: PLoS One. 2013 Jul 11;8(7):e68883. doi: 10.1371/journal.pone.0068883 (PMC3708896; doi:10.1371/journal.pone.0068883)
Supplement: Table S5 — For the 7397 DEGs significantly differential expressed in either comparison of Brassica hexaploid (C)- B . rapa (A) and Brassica hexaploid (C)- B . carinata (B), we classified them into four groups. Genes in group 1, 2, 3, and 4 had the same expression profiles as genes in cluster 1, 2, 3, and 4. There were 2016, 1701, 1327, and 2353 genes in group 1, 2, 3, and 4 respectively. (XLS) [file pone.0068883.s005.xls]

## Sheet: Sheet1
A list of genes in group 1, 2, 3, and 4, respectively
For the 7397 DEGs significantly differently expressed in either comparison of Brassica hexaploid (C)-B. rapa (A) and Brassica hexaploid (C)-B. carinata (B), we classified them into four groups. Genes in group 1, 2, 3, and 4 had the same expression profiles as genes in cluster 1, 2, 3, and 4. There were 2016, 1701, 1327, and 2353 genes in group 1, 2, 3, and 4 respectively.
Group 1				Group 2				Group 3				Group 4
Gene	C-v-A	C-v-B		Gene	C-v-A	C-v-B		Gene	C-v-A	C-v-B		Gene	C-v-A	C-v-B
Bra030291	1.32889	0.653734		Bra033604	1.71364	-1.14795		Bra032841	-8.56012	5.49023		Bra002148	-3.04377	-0.00161829
Bra039623	1.425	0.884514		Bra029837	0.729325	-1.13316		Bra033304	-8.86869	4.45371		Bra008981	-1.58279	-0.00267948
Bra024204	3.3438	0.558253		Bra034623	0.502878	-2.00453		Bra039763	-3.4588	4.39713		Bra008582	-1.21623	-0.00416048
Bra007348	1.67365	0.860184		Bra037846	1.00728	-0.0704801		Bra018429	-0.546268	4.37546		Bra022106	-1.4588	-0.00452988
Bra008761	1.09725	0.753269		Bra037460	1.60009	-0.0947277		Bra015652	-4.66826	4.18527		Bra041018	-1.04377	-0.00522954
Bra020361	2.04816	1.3127		Bra012166	2.00934	-1.41666		Bra009973	-0.458805	4.16831		Bra039787	-2.85569	-0.00619102
Bra007201	1.59463	0.0842425		Bra020715	0.688458	-1.71271		Bra035339	-10.1867	3.99838		Bra025547	-3.06791	-0.009873
Bra037509	3.91043	1.90527		Bra009268	0.21568	-2.31521		Bra037493	-1.00629	3.98108		Bra030550	-4.88507	-0.0100305
Bra024915	1.77998	1.79124		Bra027458	0.582418	-1.5479		Bra004089	-9.60175	3.97566		Bra037306	-1.02557	-0.0108016
Bra001349	3.09139	1.68288		Bra011358	0.30987	-1.18059		Bra020595	-2.4588	3.86875		Bra002210	-4.54627	-0.0122655
Bra012082	1.31211	1.16831		Bra019448	1.47149	-1.13335		Bra017679	-2.04377	3.75327		Bra011671	-1.8534	-0.0134774
Bra012158	1.11298	0.681568		Bra015283	1.96746	-9.25087		Bra021497	-10.857	3.75327		Bra001564	-4.01952	-0.0138966
Bra017837	1.43618	0.0765142		Bra023126	1.62526	-0.0832321		Bra012622	-9.76681	3.69187		Bra027963	-2.07853	-0.0145573
Bra018436	1.58426	1.69377		Bra005163	0.0772482	-1.83169		Bra040676	-8.6547	3.67081		Bra019742	-1.90895	-0.0151275
Bra004452	1.57682	0.0163036		Bra022613	2.29294	-1.1118		Bra027814	-1.4588	3.59457		Bra028313	-4.60855	-0.0156561
Bra033526	2.16135	0.468702		Bra024075	0.518688	-1.55975		Bra025797	-9.40607	3.59457		Bra025832	-1.04998	-0.0186035
Bra020176	1.12616	0.805737		Bra019567	2.28843	-2.63905		Bra005010	-9.64798	3.51408		Bra007345	-1.03947	-0.0200382
Bra005161	0.794952	2.06281		Bra013777	0.396805	-1.41666		Bra026592	-7.34156	3.49023		Bra038671	-3.41906	-0.0208883
Bra000018	2.03762	1.11584		Bra020823	1.05712	-1.52877		Bra006168	-3.62873	3.47412		Bra037651	-2.54853	-0.0212347
Bra017426	1.48605	1.40097		Bra004907	1.15685	-2.20093		Bra028062	-10.3683	3.45371		Bra007116	-1.063	-0.0220653
Bra037009	1.70266	1.62082		Bra028186	0.263661	-5.15362		Bra039017	-3.04377	3.44133		Bra030196	-1.7059	-0.0243384
Bra005763	1.05139	0.583344		Bra007083	1.17233	-0.0599623		Bra011130	-6.64863	3.41102		Bra010282	-1.15068	-0.0276135
Bra002762	0.253913	1.32031		Bra013815	0.314467	-3.74259		Bra015163	-8.74512	3.37776		Bra023472	-12.9493	-0.0276135
Bra035649	2.25491	0.652742		Bra004506	1.40369	-0.175648		Bra018539	-10.8169	3.35813		Bra023798	-6.98023	-0.027912
Bra017769	1.06844	0.426619		Bra034735	0.541195	-2.15362		Bra017438	-0.458805	3.33823		Bra006756	-1.73785	-0.029905
Bra009549	0.981768	1.24359		Bra023220	1.1421	-0.114093		Bra001515	-8.15776	3.28378		Bra036688	-1.049	-0.0306155
Bra034860	0.37269	1.08651		Bra036184	1.0099	-0.537962		Bra033682	-2.72184	3.26984		Bra018849	-1.08519	-0.0308341
Bra004438	1.16178	1.43884		Bra007694	1.0226	-0.076112		Bra008357	-12.4251	3.26346		Bra032930	-1.95357	-0.0310021
Bra012986	0.847857	1.41223		Bra016041	1.06645	-0.719219		Bra023100	-12.0039	3.20393		Bra020721	-1.26953	-0.0340015
Bra013876	1.96441	0.51623		Bra031521	1.55225	-2.39463		Bra001121	-0.574282	3.15437		Bra020452	-2.00629	-0.0352267
Bra010473	1.22121	0.183737		Bra040642	0.0132638	-3.46396		Bra027758	-10.5258	3.04278		Bra002715	-1.23868	-0.0357072
Bra014743	2.45748	0.922146		Bra024213	0.84605	-3.91916		Bra019080	-0.0437672	3.04278		Bra036139	-1.29834	-0.0365131
Bra037001	2.20416	0.583344		Bra037715	1.02182	-0.280678		Bra024992	-1.04377	3.04278		Bra009653	-1.96131	-0.0365131
Bra035461	1.00063	0.131781		Bra036058	1.30186	-0.35813		Bra030096	-0.458805	3.02629		Bra003220	-2.49922	-0.0369184
Bra029537	1.38355	1.0752		Bra004059	1.01618	-0.66914		Bra018690	-9.84542	3.02629		Bra013043	-3.57637	-0.0369384
Bra019485	4.75065	0.753269		Bra033991	0.327071	-1.78278		Bra020695	-0.236412	3.00961		Bra005813	-2.55834	-0.0381442
Bra028706	5.8266	2.62774		Bra030988	0.608459	-1.88513		Bra004083	-2.3657	2.98479		Bra036784	-2.62873	-0.0381442
Bra032413	1.24931	0.767483		Bra020269	1.12616	-0.576436		Bra020456	-11.4893	2.97566		Bra017206	-2.35189	-0.0402799
Bra009285	3.16923	0.708875		Bra024095	1.07608	-0.725984		Bra012433	-4.3974	2.93937		Bra017666	-1.13688	-0.0402799
Bra008241	0.634305	1.41792		Bra032951	0.0746275	-3.49466		Bra010078	-4.91824	2.90855		Bra015193	-2.20883	-0.0411467
Bra034943	0.79168	1.1479		Bra019150	1.28615	-0.416656		Bra001100	-0.821375	2.90527		Bra023598	-1.68301	-0.0414857
Bra039274	1.39918	0.0751973		Bra028752	0.0407663	-2.68967		Bra012555	-9.22624	2.90527		Bra020355	-1.69759	-0.041911
Bra026786	1.50643	0.168307		Bra007048	1.02798	-0.3517		Bra033970	-9.79626	2.90527		Bra003654	-2.11088	-0.0431974
Bra014911	0.128903	1.24457		Bra036764	1.63817	-0.840255		Bra012233	-0.19577	2.89077		Bra038405	-1.74831	-0.0431974
Bra020113	0.651989	1.32476		Bra039578	1.82877	-1.45972		Bra012982	-2.4588	2.86875		Bra034975	-1.32917	-0.0438465
Bra034189	2.78912	1.75327		Bra004721	0.408745	-1.30001		Bra018497	-10.2187	2.86875		Bra017133	-5.3689	-0.0450506
Bra033613	1.30618	0.197359		Bra024643	1.19235	-1.65951		Bra039970	-3.78073	2.84638		Bra014494	-1.75946	-0.0469613
Bra023239	1.3321	0.594749		Bra002692	0.766213	-1.08047		Bra003262	-8.92653	2.83127		Bra005479	-14.9222	-0.047422
Bra004404	0.757513	1.14693		Bra023900	0.0920096	-1.14102		Bra010913	-0.780733	2.77712		Bra016271	-6.18882	-0.0478267
Bra005362	2.27816	1.67081		Bra003194	1.14277	-1.23379		Bra017431	-1.94423	2.75327		Bra037390	-1.03664	-0.0524995
Bra023573	2.88392	1.91455		Bra003419	1.02662	-1.29564		Bra013827	-2.04377	2.75327		Bra021508	-2.12866	-0.0540857
Bra015951	1.08716	0.727391		Bra007099	0.285381	-1.42325		Bra015402	-10.2876	2.75327		Bra040472	-3.04377	-0.0540857
Bra010605	2.50313	1.13793		Bra018446	1.04899	-0.216983		Bra024180	-10.9112	2.75327		Bra031567	-1.58027	-0.0540857
Bra039746	1.15469	0.297435		Bra001822	1.00975	-0.865641		Bra032458	-2.4588	2.7229		Bra040287	-1.20007	-0.0540857
Bra030025	0.404344	1.12524		Bra014297	0.0953518	-4.52201		Bra017790	-12.1897	2.71579		Bra001681	-12.5525	-0.0540857
Bra033597	1.14354	1.11487		Bra001043	3.15591	-0.246731		Bra011158	-11.365	2.70436		Bra030675	-1.15427	-0.0540857
Bra012721	1.47826	0.302608		Bra026366	2.22569	-0.0540857		Bra021800	-0.873842	2.69187		Bra039340	-1.1787	-0.0540857
Bra012868	1.38469	0.902573		Bra011087	0.259909	-2.11298		Bra033902	-10.5444	2.69187		Bra031297	-2.85112	-0.0540857
Bra013003	1.20601	0.270186		Bra010908	0.968306	-2.40458		Bra020551	-13.1923	2.68288		Bra016308	-3.26616	-0.0540857
Bra003899	0.337662	1.14277		Bra031621	1.27415	-4.00162		Bra001650	-2.78073	2.65373		Bra017958	-2.61927	-0.057253
Bra024833	2.17819	1.97915		Bra024157	2.02662	-10.6819		Bra015981	-1.64323	2.64339		Bra014253	-1.34333	-0.0591038
Bra032273	2.59044	1.95258		Bra020284	2.34855	-12.161		Bra020661	-0.26616	2.62774		Bra016792	-2.26112	-0.0608273
Bra024750	1.5196	1.64687		Bra036013	0.0557685	-12.3057		Bra017816	-0.28888	2.62774		Bra000184	-5.21369	-0.0630188
Bra015598	0.104463	1.51161		Bra002528	1.17304	-15.2747		Bra018637	-0.136877	2.59457		Bra003163	-1.57134	-0.0636914
Bra012496	0.354782	1.37184		Bra015913	1.23086	-0.0854499		Bra011070	-1.4588	2.59457		Bra022892	-1.76347	-0.0641173
Bra014094	0.0423895	1.32585		Bra037002	2.31378	-0.0947277		Bra008471	-1.3068	2.56824		Bra006860	-1.37819	-0.0651834
Bra012475	0.876798	1.0752		Bra006603	1.07342	-0.112594		Bra002046	-0.0962346	2.53088		Bra009542	-1.2969	-0.0654662
Bra027537	2.0894	0.932239		Bra023465	2.17014	-0.260537		Bra033172	-2.4588	2.52586		Bra001721	-1.55834	-0.0661585
Bra023567	1.72442	0.670807		Bra002336	1.11235	-0.31712		Bra020685	-0.780733	2.49023		Bra025430	-3.78073	-0.0661585
Bra020425	1.3586	0.50429		Bra040498	1.15895	-0.441747		Bra017797	-2.62873	2.45781		Bra027453	-2.78073	-0.0661585
Bra026616	1.44452	0.457813		Bra028846	1.93351	-0.453182		Bra030495	-1.19577	2.45124		Bra016766	-1.72729	-0.0677606
Bra004045	1.25391	0.338232		Bra005352	1.40793	-0.459725		Bra028167	-11.2045	2.40931		Bra008470	-1.40196	-0.0693345
Bra000245	1.01924	0.267842		Bra026341	1.22977	-0.536167		Bra000378	-1.78073	2.40097		Bra031132	-2.23111	-0.0699397
Bra033731	5.24164	3.46599		Bra008335	2.26366	-0.568659		Bra015220	-12.6782	2.3907		Bra032332	-1.19494	-0.0758816
Bra024929	2.6932	2.42465		Bra006240	1.14419	-0.701633		Bra037119	-0.622303	2.38332		Bra015548	-1.8073	-0.0767278
Bra039354	0.491155	2.04873		Bra001159	0.934037	-1.03223		Bra006851	-1.78073	2.38036		Bra033071	-5.4588	-0.0768058
Bra007613	2.3777	1.88451		Bra039659	1.23666	-1.14289		Bra038481	-11.7581	2.36994		Bra033494	-2.8093	-0.0778539
Bra009815	0.219267	1.84638		Bra016914	0.219267	-1.39463		Bra033904	-3.91824	2.36709		Bra038416	-3.12177	-0.0796208
Bra023981	1.17346	1.5282		Bra036491	1.0425	-1.39648		Bra026992	-2.70977	2.36095		Bra031361	-1.39467	-0.0816715
Bra022144	1.93809	1.50934		Bra024254	0.541195	-1.41666		Bra016828	-9.62138	2.36095		Bra023450	-1.26616	-0.0816715
Bra025268	3.18505	1.16831		Bra007757	0.448086	-1.50977		Bra013060	-10.5364	2.36095		Bra007309	-1.33467	-0.0822367
Bra015225	1.65998	1.14661		Bra029765	0.988925	-1.59983		Bra010175	-11.8416	2.33823		Bra022650	-2.78073	-0.0832321
Bra000207	0.343749	1.08189		Bra033093	0.493367	-1.77029		Bra004836	-2.51969	2.29929		Bra009435	-1.03071	-0.0832321
Bra034086	2.41851	1.07101		Bra036402	0.356163	-1.77923		Bra014758	-5.58809	2.29641		Bra009644	-1.14257	-0.0865431
Bra016491	0.18921	1.02783		Bra007708	0.0991908	-2.00162		Bra015216	-1.62873	2.28378		Bra016592	-1.67781	-0.0866226
Bra005577	2.30673	1.0163		Bra029259	0.151425	-2.169		Bra025684	-2.04377	2.28378		Bra038080	-1.49833	-0.0869503
Bra008019	2.19327	0.945914		Bra019382	0.159434	-2.40946		Bra031309	-0.159244	2.27522		Bra010610	-1.5808	-0.0869503
Bra028453	1.89875	0.868746		Bra008668	1.46868	-2.50412		Bra017756	-11.646	2.27067		Bra010484	-2.24121	-0.088033
Bra015835	2.69874	0.789795		Bra023739	0.591044	-3.02434		Bra027851	-0.00949729	2.26228		Bra013955	-1.01717	-0.088033
Bra028003	1.26702	0.789795		Bra002559	0.403692	-3.4066		Bra014897	-1.04377	2.24631		Bra018740	-2.43233	-0.0947277
Bra025597	1.5267	0.611913		Bra029869	1.74414	-3.41666		Bra008296	-1.3068	2.24631		Bra033328	-1.90626	-0.0947277
Bra033732	1.60009	0.583344		Bra013211	1.43428	-4.22401		Bra040811	-2.04377	2.2272		Bra038153	-4.04377	-0.0947277
Bra036528	1.26927	0.573234		Bra007423	1.01974	-0.475549		Bra000469	-0.28888	2.2127		Bra003941	-4.04377	-0.0947277
Bra029631	1.12616	0.546818		Bra012655	2.02662	-2.15362		Bra024009	-3.54627	2.21013		Bra037909	-12.4893	-0.0947277
Bra009805	1.60413	0.481016		Bra040169	0.915391	-4.51819		Bra038858	-0.321301	2.20393		Bra003335	-3.04377	-0.0947277
Bra022498	1.36253	0.450342		Bra024902	1.07597	-0.309741		Bra027144	-4.04377	2.19805		Bra009702	-2.25527	-0.0947277
Bra000932	2.97415	0.431341		Bra017465	3.32969	-0.706162		Bra000199	-0.0437672	2.16831		Bra013662	-9.90632	-0.0947277
Bra016093	1.4383	0.417334		Bra010221	1.56868	-1.53213		Bra019835	-0.458805	2.16831		Bra000863	-1.03416	-0.0962112
Bra020750	1.64699	0.399632		Bra002942	1.44711	-0.62816		Bra021286	-0.780733	2.16831		Bra003476	-1.14417	-0.0971544
Bra025085	1.11651	0.382432		Bra023033	1.15962	-2.07515		Bra001609	-10.5862	2.16831		Bra029828	-1.06392	-0.098119
Bra038181	1.28442	0.345184		Bra025439	0.474257	-2.00162		Bra015094	-6.66826	2.16342		Bra004884	-1.26202	-0.0989981
Bra018688	1.06629	0.334317		Bra004165	1.43782	-2.06435		Bra024145	-2.06886	2.14953		Bra003323	-1.15924	-0.0991736
Bra004589	1.17507	0.310326		Bra008242	1.50727	-1.25878		Bra022707	-7.52489	2.14388		Bra015518	-14.6443	-0.100182
Bra003133	1.29863	0.299551		Bra035526	1.22192	-2.1118		Bra005488	-0.484116	2.1366		Bra036805	-1.1435	-0.103565
Bra016801	1.11631	0.254037		Bra028456	1.71112	-1.56866		Bra014936	-4.88507	2.12862		Bra006495	-2.41898	-0.105783
Bra002470	1.76616	0.203931		Bra016206	2.32547	-9.62798		Bra008446	-11.3503	2.12766		Bra027049	-1.25327	-0.107289
Bra004280	1.11438	0.168307		Bra003287	0.0783293	-1.87952		Bra009339	-11.4893	2.12524		Bra027961	-1.42318	-0.109227
Bra003351	2.86312	0.168307		Bra007334	0.535289	-4.30743		Bra040650	-1.2178	2.11827		Bra030284	-2.53087	-0.109704
Bra012512	1.67048	0.168307		Bra016950	2.07171	-0.542187		Bra029874	-0.458805	2.11584		Bra016977	-1.12177	-0.109994
Bra019044	1.01724	0.099708		Bra036512	0.988654	-1.14817		Bra040652	-1.22932	2.07851		Bra027302	-2.41352	-0.112399
Bra004260	1.03396	0.0834178		Bra001789	0.464119	-1.22193		Bra024553	-12.2424	2.06877		Bra013204	-1.26616	-0.113325
Bra002999	1.33469	1.03553		Bra009420	0.442096	-1.24402		Bra036803	-1.63938	2.04663		Bra026787	-1.40818	-0.115486
Bra014433	1.07737	0.80046		Bra029377	4.06476	-8.07311		Bra023455	-14.6448	2.04278		Bra035561	-3.11088	-0.1212
Bra028906	1.56085	1.82756		Bra022698	1.16413	-0.568659		Bra033113	-11.9741	2.02629		Bra005899	-11.8826	-0.1212
Bra000708	0.538952	1.26832		Bra003336	0.73531	-14.7649		Bra001141	-11.4189	2.02629		Bra014794	-1.69584	-0.1212
Bra029732	1.33255	1.21515		Bra025371	1.86312	-2.18818		Bra011971	-0.458805	2.02075		Bra022534	-1.94213	-0.12237
Bra026099	1.46591	0.466678		Bra031704	2.16569	-0.831693		Bra021155	-0.19577	2.0163		Bra024433	-1.1048	-0.124048
Bra026745	1.37071	0.187297		Bra010155	0.559343	-1.49162		Bra007238	-0.034997	2.00058		Bra003333	-1.80036	-0.12467
Bra024117	1.12616	1.34613		Bra004982	0.178625	-2.6093		Bra022412	-0.0437672	1.99274		Bra034383	-1.47927	-0.125176
Bra001393	1.12616	0.717994		Bra007205	0.742127	-3.45785		Bra014905	-11.935	1.98647		Bra028682	-4.70673	-0.125424
Bra038166	0.459807	1.26541		Bra040220	1.67446	-0.0310021		Bra036993	-1.4588	1.97566		Bra034729	-1.49681	-0.12607
Bra014339	0.628658	2.45371		Bra015779	1.22754	-0.104658		Bra006106	-11.4189	1.97566		Bra024099	-2.08886	-0.126141
Bra015942	1.44166	0.905272		Bra038305	1.17769	-0.207061		Bra036281	-0.205048	1.97566		Bra022682	-2.04377	-0.127149
Bra007060	1.50272	0.82727		Bra011923	1.26945	-0.446323		Bra023692	-0.343327	1.97566		Bra019536	-2.40634	-0.127149
Bra039323	1.28422	0.298891		Bra038111	1.20881	-0.559614		Bra021384	-0.837316	1.95972		Bra031291	-1.2595	-0.127149
Bra001664	0.68047	1.25347		Bra039661	1.10157	-0.651715		Bra038262	-1.62873	1.95258		Bra036413	-2.30011	-0.128675
Bra005501	2.20589	1.4368		Bra014499	1.77566	-0.671229		Bra019290	-0.345148	1.94493		Bra005071	-1.98718	-0.129775
Bra039627	1.43595	1.06306		Bra002632	1.29327	-0.673628		Bra018218	-0.205048	1.9436		Bra010958	-11.614	-0.131254
Bra037229	1.17049	0.210653		Bra004620	1.25457	-0.871222		Bra017948	-11.0962	1.94275		Bra006580	-3.4588	-0.131254
Bra005961	2.69874	0.0528295		Bra029788	0.228408	-1.09963		Bra002410	-12.3467	1.9273		Bra007791	-1.33566	-0.132353
Bra000085	1.03672	0.0189291		Bra011988	0.373844	-1.18839		Bra016900	-0.0162865	1.90527		Bra007250	-1.3162	-0.132696
Bra036170	0.29811	1.28659		Bra025924	0.659159	-1.20633		Bra016585	-1.95066	1.90527		Bra012116	-2.0833	-0.134256
Bra026408	1.3181	0.457813		Bra016416	1.97701	-1.24673		Bra024094	-3.62873	1.90527		Bra013828	-4.66826	-0.134256
Bra026307	1.12616	0.0528295		Bra037151	1.02452	-1.27648		Bra036488	-1.4515	1.86367		Bra018039	-2.24327	-0.13467
Bra016205	3.24164	0.168307		Bra006070	2.43428	-1.63905		Bra032939	-1.966	1.86018		Bra010437	-1.24468	-0.135699
Bra014673	2.3188	0.530877		Bra034103	1.18647	-1.65154		Bra019148	-2.26616	1.8528		Bra022219	-2.55396	-0.138355
Bra009836	2.3332	2.02813		Bra016649	0.110038	-2.03814		Bra020161	-2.91824	1.83816		Bra035869	-1.4787	-0.138875
Bra017730	1.05005	1.19933		Bra005020	0.989469	-2.2549		Bra005137	-3.45298	1.83649		Bra025344	-4.15924	-0.139816
Bra020497	1.51695	0.068771		Bra019354	0.846284	-2.56702		Bra023330	-13.171	1.83607		Bra017552	-2.83732	-0.139816
Bra001575	2.35995	1.45781		Bra000430	0.868177	-2.66458		Bra034327	-4.10266	1.82823		Bra022172	-1.97586	-0.140644
Bra025106	0.325467	1.61309		Bra020313	0.0919421	-3.9248		Bra009043	-0.458805	1.82542		Bra032470	-1.20423	-0.141021
Bra017424	1.59537	1.19022		Bra016564	0.942075	-4.09473		Bra029555	-10.9078	1.82038		Bra037112	-3.87023	-0.141021
Bra015742	1.76219	2.46665		Bra033077	0.352161	-6.66458		Bra031770	-4.26616	1.82038		Bra021037	-1.08647	-0.141152
Bra021866	3.8266	1.97566		Bra023539	0.34855	-11.1746		Bra000256	-1.00629	1.80302		Bra032120	-1.20683	-0.14174
Bra017859	2.95623	1.90527		Bra000691	1.46006	-0.509765		Bra028746	-0.394674	1.79634		Bra013213	-3.82804	-0.142033
Bra004380	1.67014	1.81451		Bra033324	1.22079	-13.3275		Bra039521	-12.0227	1.79634		Bra020123	-1.309	-0.143022
Bra035092	0.71112	1.41176		Bra000220	1.20616	-0.324733		Bra004901	-0.365695	1.79332		Bra027915	-1.87752	-0.144017
Bra019109	0.300187	1.3986		Bra022872	0.243114	-1.53695		Bra028860	-0.0162865	1.7898		Bra009045	-1.14028	-0.148327
Bra017511	1.61158	0.905272		Bra032345	2.69021	-0.474182		Bra038604	-11.1629	1.7898		Bra025806	-1.24121	-0.149434
Bra019910	1.56226	0.665806		Bra002223	0.118253	-1.20784		Bra041082	-1.4588	1.78302		Bra034316	-1.4588	-0.150424
Bra039449	2.08552	0.583344		Bra023412	0.339236	-1.08695		Bra014948	-0.27438	1.77496		Bra007002	-1.15724	-0.151034
Bra039022	1.75751	0.473161		Bra001810	1.97658	-0.336929		Bra012691	-1.92593	1.77359		Bra011711	-6.95066	-0.153621
Bra016195	1.4435	0.267842		Bra008288	3.08552	-7.5059		Bra040471	-2.83732	1.77165		Bra037268	-3.3657	-0.153621
Bra037800	1.07885	0.258505		Bra007826	0.438347	-3.42995		Bra014697	-1.89374	1.75984		Bra029515	-2.41816	-0.153621
Bra011404	1.05139	0.211375		Bra014778	1.09759	-0.395594		Bra031093	-0.24468	1.75327		Bra031809	-11.5407	-0.153621
Bra035036	2.18306	0.168307		Bra036972	0.403176	-3.02766		Bra028032	-1.83732	1.75327		Bra030333	-1.70273	-0.153621
Bra012820	1.20416	0.0427758		Bra036935	0.646905	-1.49466		Bra039501	-2.13688	1.75327		Bra027272	-3.3657	-0.153621
Bra012702	12.893	12.456		Bra005470	2.61648	-0.31712		Bra039546	-3.52919	1.75327		Bra013470	-4.3657	-0.153621
Bra003518	0.267434	1.31227		Bra010738	1.34189	-0.262328		Bra006194	-10.1057	1.75327		Bra023725	-12.0457	-0.153621
Bra014378	1.13594	0.820383		Bra001140	1.30254	-0.725703		Bra021670	-11.0481	1.75327		Bra019417	-12.7181	-0.153621
Bra025297	1.43113	1.44057		Bra039452	0.129026	-1.2949		Bra012219	-11.3849	1.75327		Bra003722	-4.3657	-0.153621
Bra030182	2.36629	1.41888		Bra009578	0.13132	-1.37085		Bra026377	-2.50943	1.73659		Bra017440	-12.5785	-0.153621
Bra005423	0.94201	1.2943		Bra009773	4.38669	-1.83169		Bra034486	-13.6788	1.73465		Bra028628	-2.59373	-0.155232
Bra021909	0.396071	1.19821		Bra029416	1.62866	-1.83169		Bra040689	-1.08474	1.7339		Bra013202	-1.22851	-0.157094
Bra005425	0.277194	1.11299		Bra022607	2.0125	-2.70616		Bra022978	-1.20142	1.73246		Bra006710	-4.64863	-0.163537
Bra010807	0.955117	1.08898		Bra003114	0.311713	-4.91916		Bra035136	-1.21369	1.7172		Bra004439	-1.54627	-0.164269
Bra039070	3.77977	0.750345		Bra016276	1.68255	-1.1118		Bra003350	-0.159244	1.71579		Bra025602	-1.09811	-0.164892
Bra033022	1.52384	0.502197		Bra018587	1.24003	-0.172033		Bra037500	-0.351889	1.71579		Bra032088	-1.66044	-0.165431
Bra005424	1.49497	0.49287		Bra011249	1.13574	-1.77511		Bra025313	-0.0437672	1.71263		Bra025766	-15.2695	-0.165848
Bra025423	1.51695	0.94324		Bra000508	0.11863	-3.87135		Bra021947	-11.5292	1.70888		Bra032726	-1.23253	-0.167296
Bra004898	1.06007	1.59407		Bra007202	0.701067	-1.30813		Bra037445	-0.677445	1.69969		Bra013652	-3.4588	-0.168728
Bra018596	1.16045	1.49913		Bra025374	1.79358	-1.33419		Bra008589	-1.37634	1.69555		Bra004882	-1.15148	-0.169275
Bra029249	1.53229	0.595397		Bra023045	1.17372	-0.954376		Bra026839	-3.04377	1.68768		Bra038381	-1.29675	-0.171386
Bra010946	1.00063	2.81216		Bra026515	1.09388	-0.674592		Bra001239	-8.82025	1.68768		Bra036113	-1.05138	-0.17273
Bra005755	4.66014	3.78302		Bra025150	0.423604	-1.71232		Bra039030	-0.458805	1.68288		Bra013398	-1.03767	-0.175178
Bra028865	4.46516	3.31515		Bra008984	0.258261	-1.21416		Bra014975	-0.0145026	1.68051		Bra008187	-1.23018	-0.175648
Bra016870	1.14648	1.16831		Bra026725	2.47979	-11.7523		Bra018271	-0.853084	1.67817		Bra000013	-1.1065	-0.176829
Bra023979	1.47979	0.868746		Bra015711	2.1749	-1.03929		Bra015165	-2.71179	1.67377		Bra033982	-1.10005	-0.176966
Bra033566	1.26499	0.211375		Bra020754	1.01134	-0.0345102		Bra010475	-3.12177	1.66761		Bra000315	-1.97134	-0.178838
Bra019026	1.05354	0.136481		Bra024456	2.57094	-0.416656		Bra034855	-3.3974	1.66711		Bra006857	-1.01261	-0.179044
Bra020873	0.541195	1.60888		Bra015915	0.0747296	-1.97934		Bra002595	-4.54627	1.66581		Bra025691	-1.52919	-0.179617
Bra009908	0.188894	1.0816		Bra021099	1.19981	-0.102995		Bra010943	-1.61927	1.66185		Bra021969	-12.0794	-0.179617
Bra021880	0.383654	3.00381		Bra000568	1.5412	-11.3994		Bra012831	-0.873842	1.66016		Bra000284	-10.7087	-0.179617
Bra038642	0.714032	1.39817		Bra018203	1.29327	-0.620189		Bra034038	-2.02068	1.65705		Bra026230	-1.51348	-0.179705
Bra005201	2.75065	1.33823		Bra001845	0.442417	-1.16427		Bra018681	-0.365695	1.65373		Bra022425	-1.30293	-0.180497
Bra009708	1.31698	0.14628		Bra022864	1.71911	-1.45318		Bra015980	-3.19577	1.65373		Bra015538	-1.21541	-0.181149
Bra009707	1.46719	0.99322		Bra016382	0.671256	-1.70163		Bra024892	-2.62873	1.64224		Bra004937	-1.32105	-0.18185
Bra004944	1.25269	0.431341		Bra021743	0.624917	-1.71831		Bra021111	-0.596308	1.63961		Bra025563	-1.23641	-0.183995
Bra004121	1.4677	1.40158		Bra012784	1.53751	-2.74596		Bra013214	-3.83732	1.63779		Bra007961	-1.81244	-0.18533
Bra026434	1.2574	0.324426		Bra011333	0.529514	-1.07439		Bra002599	-0.531561	1.62989		Bra026114	-1.57664	-0.185802
Bra002835	1.35833	0.0979174		Bra004251	1.70704	-0.152094		Bra023052	-0.469297	1.62964		Bra028826	-1.28146	-0.189055
Bra038330	0.91517	1.16831		Bra030028	1.90109	-1.41666		Bra009643	-1.4588	1.62774		Bra003696	-5.75649	-0.190774
Bra023634	0.356163	1.16563		Bra029642	1.25336	-1.85372		Bra020583	-2.87384	1.62774		Bra001921	-5.19577	-0.191689
Bra014828	1.5174	0.596765		Bra040374	0.719533	-2.75769		Bra030281	-3.78073	1.62774		Bra007440	-1.02783	-0.194263
Bra007530	1.60831	0.168307		Bra010960	0.782203	-2.92855		Bra033942	-0.55502	1.6235		Bra031107	-10.5989	-0.194263
Bra025307	2.48461	1.55533		Bra018108	0.169227	-2.9692		Bra039394	-0.0462567	1.62139		Bra000942	-1.22274	-0.194263
Bra001288	1.83398	0.546818		Bra022347	1.40819	-4.70616		Bra036475	-2.70673	1.62082		Bra007479	-1.12052	-0.195332
Bra024887	1.12092	0.563608		Bra031511	0.919707	-10.4443		Bra003299	-0.670309	1.61577		Bra016791	-1.21335	-0.195608
Bra040862	1.6192	0.642238		Bra003863	0.933513	-10.1661		Bra031956	-2.07351	1.60888		Bra018197	-1.47039	-0.197565
Bra039620	1.31333	0.615766		Bra002527	1.01513	-1.35392		Bra012860	-1.56572	1.60888		Bra013425	-1.0109	-0.198782
Bra025018	1.03152	0.267842		Bra009491	0.0869365	-1.81521		Bra006136	-1.02996	1.59715		Bra010713	-1.4588	-0.203662
Bra007203	1.74013	0.21411		Bra021371	1.67365	-0.947171		Bra020078	-11.2543	1.59715		Bra017126	-2.91824	-0.203662
Bra017136	1.23441	0.784163		Bra004484	1.97658	-0.291125		Bra008264	-1.52351	1.59516		Bra032454	-2.91824	-0.203662
Bra005136	1.29896	0.57283		Bra018293	0.958213	-1.48151		Bra010435	-1.99937	1.59457		Bra007969	-2.33327	-0.203662
Bra024097	1.00063	0.437767		Bra016495	0.62204	-4.22609		Bra024917	-2.35693	1.59211		Bra004770	-2.16209	-0.205668
Bra010297	1.01513	0.204833		Bra005277	1.86312	-0.18533		Bra035980	-0.0831414	1.58888		Bra025445	-12.6737	-0.206089
Bra032578	1.91043	3.13793		Bra006747	1.22841	-0.222483		Bra040469	-3.98605	1.58495		Bra017161	-1.31908	-0.206542
Bra023502	1.04524	0.0873867		Bra027332	0.401471	-1.09917		Bra009874	-11.3849	1.58334		Bra029485	-1.47629	-0.206733
Bra035049	1.00318	0.352507		Bra018834	1.19487	-1.54539		Bra003630	-2.23887	1.57514		Bra001788	-2.0543	-0.207061
Bra012642	1.1648	0.213294		Bra009882	0.729773	-4.04115		Bra015590	-1.70673	1.56424		Bra028893	-1.65145	-0.207202
Bra023530	0.0758527	1.03417		Bra018448	1.79418	-4.73858		Bra008285	-0.208826	1.55877		Bra008972	-1.4588	-0.207202
Bra021082	5.15858	2.35273		Bra022867	0.165104	-1.50547		Bra028521	-1.70392	1.55632		Bra031349	-1.27568	-0.207496
Bra040364	2.42872	1.49023		Bra028781	1.11151	-1.01811		Bra018836	-0.203548	1.55297		Bra004024	-1.38164	-0.210205
Bra015448	1.4565	1.07688		Bra009832	1.77149	-1.94717		Bra013409	-3.04377	1.55297		Bra024686	-1.77458	-0.210205
Bra020310	2.06476	0.868746		Bra028068	1.4435	-1.63905		Bra040277	-0.19577	1.54682		Bra038638	-11.4322	-0.210205
Bra005624	1.31273	0.599955		Bra010922	0.315917	-3.87507		Bra014490	-2.3657	1.54682		Bra020426	-12.0198	-0.210205
Bra000139	1.04127	0.431341		Bra001588	1.41378	-2.19575		Bra028422	-10.7756	1.54682		Bra021340	-1.12623	-0.211541
Bra030620	1.81038	0.406466		Bra011648	2.6787	-0.153621		Bra033491	-0.191918	1.54325		Bra003058	-2.5646	-0.213122
Bra033808	1.34855	0.246309		Bra040260	0.796696	-1.83169		Bra008218	-0.126229	1.5427		Bra027681	-13.2024	-0.215022
Bra023296	1.27455	0.823659		Bra038219	0.507047	-4.24955		Bra034326	-1.59631	1.54177		Bra034004	-1.50771	-0.215022
Bra024871	1.02662	1.39482		Bra004689	1.02317	-0.50015		Bra007933	-12.1388	1.53754		Bra002036	-1.90626	-0.215022
Bra011638	1.63517	1.57639		Bra023012	1.89169	-0.153621		Bra037718	-1.52919	1.53088		Bra000461	-1.53883	-0.215925
Bra006039	1.78912	0.753269		Bra018998	1.28294	-1.92015		Bra035628	-0.19577	1.52937		Bra037777	-1.22721	-0.215958
Bra018212	1.0433	0.296631		Bra038663	1.21676	-0.447029		Bra012099	-0.034997	1.525		Bra008976	-1.60082	-0.216983
Bra031573	7.34678	11.7812		Bra016517	1.30673	-1.34627		Bra001673	-0.213692	1.52194		Bra027543	-1.02694	-0.217415
Bra012658	2.11535	1.57795		Bra025733	1.96823	-0.262328		Bra030515	-2.99486	1.51978		Bra036884	-1.53257	-0.218544
Bra027937	1.50643	1.26784		Bra011485	1.22978	-0.528301		Bra041140	-11.5444	1.5188		Bra010285	-3.54627	-0.218716
Bra012918	1.26468	1.13436		Bra001742	1.78405	-0.738584		Bra037712	-1.4588	1.51623		Bra023095	-2.08684	-0.218716
Bra018576	1.52044	0.807208		Bra008309	2.17055	-1.50977		Bra020575	-12.9852	1.51623		Bra023669	-2.08684	-0.218716
Bra027756	0.558683	2.44738		Bra030095	0.773856	-2.2555		Bra007411	-13.5507	1.51408		Bra004231	-1.19577	-0.220736
Bra029342	0.20862	1.5727		Bra030957	1.07463	-2.75769		Bra031990	-10.8416	1.50934		Bra006099	-1.15229	-0.221399
Bra021665	1.06476	0.443585		Bra019162	0.734876	-5.27464		Bra034365	-2.98237	1.50273		Bra036040	-3.85112	-0.224011
Bra022718	1.12234	0.365952		Bra032901	1.8307	-11.6324		Bra034447	-0.116544	1.50136		Bra017551	-6.19351	-0.226553
Bra029104	1.34765	0.289105		Bra010881	0.278161	-12.6721		Bra005604	-0.580795	1.49801		Bra018162	-1.68622	-0.226831
Bra009276	4.71112	1.75327		Bra033662	1.22547	-0.0927391		Bra019389	-2.6812	1.49023		Bra032165	-2.29531	-0.227622
Bra028373	0.541195	1.21138		Bra016749	1.41207	-0.77359		Bra021304	-11.576	1.49023		Bra026917	-1.34987	-0.227994
Bra004983	2.19981	2.06139		Bra001752	0.219267	-4.47555		Bra006976	-0.856968	1.48343		Bra003011	-1.74038	-0.229778
Bra009745	1.39918	1.70747		Bra030560	0.0481553	-1.17273		Bra001870	-4.66826	1.48242		Bra017015	-2.14686	-0.230243
Bra025243	0.972535	1.5333		Bra015298	1.30329	-2.23379		Bra025848	-0.458805	1.48146		Bra018201	-11.8081	-0.230243
Bra012956	1.08663	1.2987		Bra038523	1.21001	-0.244875		Bra015786	-0.605646	1.4809		Bra024572	-2.50943	-0.230243
Bra039097	0.353123	1.08584		Bra023965	0.88375	-1.18277		Bra038226	-1.28193	1.47763		Bra037091	-1.13838	-0.230927
Bra019199	1.03596	0.481465		Bra014417	2.53114	-1.41666		Bra034506	-3.26616	1.47643		Bra034896	-1.09623	-0.233056
Bra030562	2.86312	0.431341		Bra019265	0.782203	-3.53905		Bra003158	-0.0437672	1.47497		Bra035670	-2.20883	-0.233792
Bra006794	1.21927	0.0480125		Bra013732	0.349105	-3.5622		Bra021023	-0.153126	1.47165		Bra002347	-4.66547	-0.234689
Bra014952	1.68929	2.22564		Bra040968	1.27159	-0.384234		Bra039563	-2.18009	1.47119		Bra039081	-1.81636	-0.235049
Bra029936	2.8213	1.82038		Bra011069	0.420901	-1.08323		Bra020251	-0.300616	1.46446		Bra021797	-1.06806	-0.235785
Bra040933	2.10307	0.202254		Bra036327	0.0078585	-2.20153		Bra039810	-0.458805	1.46376		Bra007044	-1.63008	-0.236004
Bra009433	0.356771	1.27934		Bra009464	0.142875	-6.99156		Bra014802	-1.18317	1.45954		Bra033788	-4.95066	-0.236084
Bra016627	1.02049	0.331945		Bra027596	0.574618	-13.8864		Bra039603	-4.70673	1.45954		Bra000019	-5.3657	-0.236084
Bra010565	2.21927	1.65373		Bra006850	0.604521	-1.1171		Bra016461	-13.3664	1.45781		Bra035271	-2.98237	-0.239778
Bra017767	1.01568	0.533956		Bra014036	1.59366	-1.12715		Bra011071	-0.704382	1.45724		Bra039314	-1.33327	-0.240499
Bra009861	2.02662	0.70436		Bra019854	1.05923	-0.457628		Bra033092	-0.0544144	1.45588		Bra036448	-1.14247	-0.243632
Bra006104	1.71468	0.63065		Bra019867	0.249239	-1.05134		Bra033149	-0.352763	1.45559		Bra035067	-2.66316	-0.245435
Bra000178	0.883588	1.57041		Bra035326	0.516948	-1.4458		Bra008736	-0.26616	1.44841		Bra028995	-3.6812	-0.246731
Bra040094	0.368262	1.27884		Bra013523	0.148354	-1.673		Bra013007	-0.440189	1.44841		Bra005386	-1.19421	-0.246731
Bra033886	1.73939	0.578395		Bra023032	1.79754	-2.00162		Bra003662	-0.443854	1.44753		Bra021901	-2.09623	-0.246731
Bra001900	2.00253	0.38171		Bra040061	1.18769	-3.28173		Bra006899	-0.212644	1.44248		Bra008300	-12.4996	-0.246731
Bra021594	1.75419	0.168307		Bra031434	1.87889	-0.981936		Bra025912	-0.399911	1.44133		Bra018109	-13.5351	-0.246731
Bra017782	0.99824	1.42037		Bra007792	0.847857	-1.9097		Bra002983	-13.8363	1.43961		Bra040507	-1.25398	-0.254905
Bra020491	1.16325	0.234396		Bra011337	0.858936	-2.13286		Bra002460	-0.766927	1.43365		Bra016075	-15.6584	-0.256999
Bra012810	0.07171	1.08584		Bra003635	1.5412	-3.05409		Bra005460	-1.0152	1.43134		Bra015853	-1.77666	-0.258552
Bra019095	0.763588	1.73309		Bra036278	0.611692	-1.47894		Bra020871	-10.6737	1.43134		Bra039976	-1.38784	-0.258905
Bra020125	1.4568	0.213495		Bra029183	1.70266	-0.0796208		Bra002436	-0.936384	1.43134		Bra038579	-1.93685	-0.259115
Bra001597	11.482	8.52419		Bra023912	1.02273	-0.100182		Bra006492	-0.695844	1.42769		Bra029045	-2.42228	-0.259115
Bra025226	1.33261	1.30076		Bra032432	0.132083	-1.71211		Bra037398	-0.58254	1.42143		Bra008313	-12.5192	-0.259115
Bra029762	1.71953	0.675267		Bra030771	0.918437	-1.73596		Bra030842	-12.8833	1.41495		Bra021444	-2.16282	-0.261086
Bra038261	1.12616	0.30581		Bra021053	0.622725	-2.93603		Bra025274	-3.70673	1.41223		Bra029950	-1.55502	-0.262328
Bra013264	1.34855	2.33823		Bra005106	1.5412	-0.153621		Bra031833	-3.26616	1.40535		Bra004989	-1.12499	-0.262794
Bra019794	1.81421	0.940896		Bra016261	0.354659	-2.4899		Bra035991	-10.4263	1.40535		Bra009865	-1.79322	-0.26341
Bra010642	1.94537	0.653734		Bra002038	0.374085	-1.41666		Bra036618	-0.257171	1.40097		Bra041147	-1.31679	-0.26341
Bra007920	8.99485	11.7919		Bra034845	1.31402	-2.1159		Bra024707	-4.98237	1.39963		Bra024934	-1.41119	-0.269502
Bra028099	8.5645	11.7766		Bra004378	1.20496	-0.0977681		Bra025391	-0.351889	1.3986		Bra010508	-1.07274	-0.271465
Bra000203	0.0817637	1.0308		Bra016084	1.01051	-0.351472		Bra013783	-3.33327	1.39538		Bra021780	-10.84	-0.272266
Bra032823	2.8266	2.28378		Bra020504	0.493101	-1.00754		Bra024481	-4.19577	1.39327		Bra022599	-4.70673	-0.272266
Bra027478	2.44301	2.1492		Bra010996	0.613345	-1.36221		Bra004138	-2.17183	1.39229		Bra032352	-1.12177	-0.272266
Bra028357	0.53128	1.22641		Bra025831	2.08552	-1.41666		Bra038492	-3.3657	1.3907		Bra011669	-1.32841	-0.272962
Bra030041	1.26001	0.975662		Bra039471	0.822004	-1.35824		Bra001980	-0.622303	1.38332		Bra037538	-1.72729	-0.274212
Bra030040	1.9786	0.773169		Bra008694	1.94719	-11.1219		Bra038911	-0.334178	1.37512		Bra030608	-1.06886	-0.274637
Bra024177	1.52951	0.82882		Bra014602	1.00293	-0.757693		Bra003916	-0.186552	1.37476		Bra006827	-2.22434	-0.2753
Bra004456	1.58559	0.560624		Bra029252	0.160105	-1.83169		Bra001028	-0.0321792	1.37061		Bra025911	-2.07351	-0.276478
Bra012458	3.90577	2.09431		Bra020758	0.684968	-2.00594		Bra040793	-1.24468	1.36994		Bra003190	-1.29176	-0.27876
Bra004003	1.03116	0.125238		Bra023044	0.525428	-5.71783		Bra000674	-0.714062	1.36824		Bra034731	-2.31606	-0.278914
Bra013495	3.58559	3.41623		Bra025515	1.49229	-1.15362		Bra018986	-0.921331	1.36455		Bra023011	-2.19577	-0.279152
Bra018103	1.20416	2.2272		Bra009057	0.313785	-1.95722		Bra004106	-0.458805	1.36437		Bra029918	-13.0599	-0.279152
Bra005742	1.1391	0.351171		Bra026226	0.541195	-11.9043		Bra032539	-1.5177	1.36365		Bra003126	-1.61081	-0.279152
Bra037334	1.19686	0.207301		Bra033441	2.23261	-2.45618		Bra008045	-0.310706	1.35973		Bra018375	-1.62873	-0.279152
Bra034257	1.86312	2.97566		Bra018506	3.74283	-0.153621		Bra035348	-0.136877	1.35813		Bra039053	-3.47261	-0.279152
Bra029743	1.74283	1.43134		Bra005207	1.56536	-1.28626		Bra011893	-4.21369	1.35761		Bra002385	-1.02068	-0.279537
Bra005696	1.68663	0.333366		Bra014632	0.860373	-1.08651		Bra040415	-0.569471	1.35638		Bra018268	-1.30054	-0.282006
Bra009406	4.09578	3.62774		Bra016708	0.744729	-2.29112		Bra028778	-0.331893	1.35472		Bra011558	-1.03559	-0.282136
Bra033792	4.18505	2.62774		Bra028729	2.16429	-0.115486		Bra032506	-0.81898	1.34937		Bra030360	-3.02174	-0.284205
Bra029943	0.731717	1.13396		Bra019060	2.21927	-1.15362		Bra016676	-4.70673	1.34664		Bra015925	-1.88623	-0.284205
Bra034960	1.10362	0.414467		Bra008836	1.16067	-1.6762		Bra037735	-3.04377	1.34584		Bra008566	-1.71712	-0.286697
Bra010009	0.0866294	1.17802		Bra002961	1.92586	-3.00162		Bra038063	-0.734439	1.34518		Bra020809	-1.01324	-0.288472
Bra021935	0.591821	1.14885		Bra038022	1.17577	-0.949977		Bra008644	-4.15924	1.34234		Bra025449	-5.91824	-0.291125
Bra040791	1.07171	0.670807		Bra015683	1.01719	-0.0178103		Bra031602	-0.478433	1.34064		Bra021572	-5.5032	-0.291125
Bra013945	1.55402	1.12472		Bra011690	1.33732	-1.31936		Bra008070	-0.354969	1.34062		Bra027397	-2.91824	-0.291125
Bra019121	1.51082	0.441325		Bra038205	0.806879	-2.21872		Bra000194	-1.62873	1.33467		Bra032871	-5.4588	-0.292534
Bra010441	1.63063	0.296631		Bra004001	3.24164	-1.83169		Bra007151	-0.0636036	1.33418		Bra026916	-1.35649	-0.293537
Bra022645	1.07967	0.876935		Bra024820	1.49747	-0.283073		Bra038461	-0.229323	1.33269		Bra023867	-1.82804	-0.294036
Bra008012	1.22676	0.272643		Bra033746	2.62866	-0.264653		Bra009706	-0.325779	1.33093		Bra039337	-1.31034	-0.294597
Bra025162	0.354937	1.5482		Bra018623	1.17083	-0.504331		Bra031807	-1.38533	1.33062		Bra008931	-1.23641	-0.295026
Bra009846	1.46058	1.39963		Bra036798	1.09956	-0.529665		Bra028498	-1.55834	1.3299		Bra021623	-1.6926	-0.296816
Bra025178	1.44242	0.695554		Bra014655	1.05401	-1.05996		Bra008711	-1.43281	1.32946		Bra008579	-3.73182	-0.297357
Bra025179	2.23482	0.197453		Bra038899	1.09868	-1.10018		Bra021175	-0.00814328	1.32751		Bra034781	-1.74209	-0.298819
Bra037473	2.26702	1.63779		Bra007293	1.05365	-4.91916		Bra038766	-2.74174	1.32721		Bra006029	-1.08387	-0.301179
Bra011769	1.22709	1.31717		Bra029773	0.360623	-1.19669		Bra039438	-1.81244	1.32657		Bra019340	-3.3068	-0.301179
Bra001134	1.35426	0.998382		Bra037682	0.189231	-2.85406		Bra000711	-0.610467	1.3249		Bra034664	-11.4381	-0.301179
Bra015797	4.69214	0.888199		Bra012042	1.58956	-11.1082		Bra034552	-0.11303	1.32481		Bra006526	-11.1998	-0.301179
Bra026582	1.02662	0.761986		Bra033590	1.02924	-0.190774		Bra030722	-0.700879	1.32382		Bra014616	-1.42404	-0.30172
Bra024808	1.38172	0.442482		Bra034814	2.58559	-10.5824		Bra027986	-0.288571	1.32364		Bra021015	-1.9046	-0.302584
Bra014751	1.24164	0.416234		Bra011049	0.592514	-1.66132		Bra039182	-1.77708	1.32104		Bra001718	-1.93274	-0.305624
Bra012355	0.401792	1.37981		Bra011928	1.31649	-2.94717		Bra006171	-0.148849	1.32091		Bra031585	-2.17501	-0.310861
Bra009085	0.126158	1.2387		Bra005974	1.07342	-1.68414		Bra029852	-1.56843	1.31855		Bra036228	-1.19673	-0.311384
Bra010932	1.02359	0.507109		Bra036946	3.67048	-0.246731		Bra017051	-2.64863	1.31833		Bra024659	-1.9666	-0.311582
Bra029975	1.20862	0.0808439		Bra031422	0.0672641	-2.89059		Bra009656	-0.0802931	1.31768		Bra034666	-3.11088	-0.313845
Bra028566	1.2574	0.570405		Bra014336	0.863123	-12.2772		Bra029829	-0.397404	1.31717		Bra036315	-2.2011	-0.313929
Bra013814	1.02539	0.151029		Bra036276	1.04768	-0.29857		Bra034712	-1.34333	1.31126		Bra020170	-1.05138	-0.314086
Bra018926	0.106792	1.18742		Bra030528	0.272547	-1.30874		Bra017410	-0.229323	1.31033		Bra024568	-1.14175	-0.314342
Bra027164	1.24746	0.00784204		Bra000536	0.561954	-1.57098		Bra010696	-0.0155703	1.30983		Bra032788	-3.26616	-0.31712
Bra032536	1.00063	0.0427758		Bra023083	1.23975	-0.44755		Bra007493	-0.750985	1.30581		Bra039000	-3.26616	-0.31712
Bra025147	0.760205	1.39744		Bra017220	1.48348	-0.696764		Bra007989	-11.7013	1.30581		Bra031041	-11.8704	-0.31712
Bra017279	0.252412	1.16961		Bra022903	1.71112	-0.938608		Bra003792	-11.7494	1.30581		Bra029674	-4.26616	-0.31712
Bra038795	0.0151265	1.27451		Bra030617	2.62866	-2.41666		Bra031034	-0.0791892	1.30352		Bra040122	-1.59631	-0.31712
Bra020572	0.449743	1.0602		Bra012492	1.5412	-0.0243384		Bra019155	-0.541267	1.30216		Bra017856	-3.95865	-0.320312
Bra033737	1.05255	0.650935		Bra005002	1.28843	-0.36603		Bra001474	-2.54179	1.29682		Bra008876	-1.22318	-0.321644
Bra009710	0.796452	1.33305		Bra033713	1.55297	-0.808234		Bra006334	-11.0275	1.29384		Bra021583	-2.69981	-0.32268
Bra015815	1.46819	0.874576		Bra017966	1.53366	-1.02434		Bra021184	-0.0113457	1.29384		Bra013819	-1.13282	-0.323229
Bra033796	1.12616	0.417921		Bra009214	0.63652	-3.17747		Bra005209	-0.396193	1.2936		Bra002954	-1.27424	-0.323938
Bra011177	4.14606	2.75327		Bra018122	0.485342	-1.58089		Bra011325	-0.00242639	1.28894		Bra036226	-1.15214	-0.324733
Bra003102	0.793114	1.77213		Bra024280	0.383182	-2.70944		Bra028546	-0.386048	1.28761		Bra021614	-14.5119	-0.330296
Bra024165	0.340283	1.52445		Bra005543	1.56705	-1.95332		Bra040902	-2.20604	1.28614		Bra031598	-1.95595	-0.331681
Bra036903	1.50167	0.865744		Bra020130	1.20988	-0.0838803		Bra011280	-1.4588	1.286		Bra017182	-1.49515	-0.332998
Bra022708	1.555	0.807717		Bra010858	0.399534	-1.06799		Bra009169	-4.18673	1.28588		Bra022592	-2.07138	-0.333624
Bra030948	2.48716	0.250769		Bra032917	3.02563	-1.72478		Bra002316	-0.332746	1.28388		Bra025874	-2.11331	-0.334194
Bra002103	1.67532	0.189368		Bra006274	0.384272	-3.27514		Bra031334	-11.6682	1.28378		Bra025434	-4.54627	-0.334194
Bra015886	2.0951	0.63065		Bra014213	0.586999	-5.78589		Bra040831	-13.3412	1.28078		Bra035413	-1.38218	-0.338791
Bra012617	1.38669	0.812163		Bra040667	0.121481	-14.1758		Bra026487	-0.103324	1.28052		Bra014702	-1.50717	-0.339488
Bra013141	1.25489	0.431341		Bra039179	1.16363	-0.464911		Bra039484	-2.78073	1.27934		Bra031267	-1.02299	-0.33984
Bra016095	1.37008	0.701739		Bra027918	1.21105	-0.0687325		Bra024281	-4.10266	1.27934		Bra027655	-1.77997	-0.343874
Bra008413	1.43428	0.235421		Bra009877	1.40856	-0.0869503		Bra000009	-0.283718	1.27751		Bra016428	-2.20131	-0.343899
Bra014865	0.181946	1.047		Bra039499	4.88992	-0.246731		Bra014133	-0.11485	1.27522		Bra025431	-1.02201	-0.343944
Bra011578	1.19891	0.192969		Bra039451	1.14454	-0.246731		Bra010213	-10.8408	1.27264		Bra030023	-1.04377	-0.346266
Bra008310	0.188894	1.28378		Bra004880	0.832097	-1.17683		Bra020681	-0.518218	1.27061		Bra012335	-11.7844	-0.346266
Bra016488	1.02913	1.23702		Bra033201	0.10191	-1.69419		Bra018007	-2.53681	1.26911		Bra020862	-2.3213	-0.346266
Bra012779	1.97711	1.44623		Bra034170	1.09759	-1.74923		Bra008030	-0.464854	1.26885		Bra027457	-2.19577	-0.346266
Bra012439	1.15895	1.63225		Bra024952	0.560137	-1.90335		Bra037785	-2.29531	1.26592		Bra035240	-1.0335	-0.346266
Bra025152	2.43428	0.360952		Bra011128	1.20416	-2.115		Bra033420	-0.994858	1.25986		Bra004459	-1.01299	-0.34677
Bra009203	1.32658	1.30447		Bra017022	1.68026	-2.22401		Bra003821	-13.8585	1.2585		Bra027908	-2.16726	-0.347181
Bra039630	8.93334	10.8406		Bra026797	0.479039	-2.34875		Bra033830	-5.74421	1.25794		Bra036782	-1.47309	-0.347282
Bra004432	3.00063	3.49023		Bra015986	0.920839	-3.12448		Bra032542	-0.309427	1.25731		Bra002918	-1.07351	-0.347414
Bra028882	0.643557	1.27067		Bra017712	2.16569	-3.41666		Bra038622	-11.8687	1.25577		Bra011919	-1.26323	-0.350389
Bra038807	2.16923	2.10119		Bra016561	0.134597	-3.69314		Bra007033	-0.0262798	1.2537		Bra027295	-2.68344	-0.351067
Bra023137	1.41382	0.901203		Bra012895	2.5412	-1.83169		Bra022675	-0.538975	1.25347		Bra009018	-2.61927	-0.3517
Bra013456	1.63976	0.657891		Bra027377	0.847748	-1.6188		Bra039503	-0.333274	1.2532		Bra024558	-1.6812	-0.352744
Bra008557	1.14348	0.38171		Bra009876	0.166014	-1.72651		Bra020549	-2.55502	1.25303		Bra041122	-3.09623	-0.353646
Bra014891	1.022	0.331036		Bra005530	1.83665	-0.48377		Bra027391	-5.22699	1.25187		Bra019637	-1.29756	-0.355835
Bra007142	2.0437	1.68768		Bra009651	0.304156	-1.08949		Bra040533	-1.67893	1.25096		Bra027784	-1.56923	-0.357155
Bra012204	0.892668	1.35472		Bra036708	2.8266	-1.83169		Bra020007	-3.83006	1.25077		Bra011880	-3.04377	-0.357762
Bra000454	0.238141	1.02284		Bra009872	0.910429	-4.67969		Bra018017	-0.210126	1.25044		Bra000427	-4.8682	-0.358441
Bra012293	0.783712	1.22454		Bra035214	1.31742	-0.12489		Bra004806	-0.418964	1.24965		Bra000876	-1.94647	-0.359105
Bra019071	0.585363	1.4119		Bra028863	1.32047	-0.000994418		Bra036992	-4.21369	1.24631		Bra023579	-1.28753	-0.360189
Bra020690	1.77252	2.34518		Bra025512	1.54802	-0.19524		Bra010816	-2.64643	1.24538		Bra013513	-1.38033	-0.36171
Bra016298	1.16268	0.111723		Bra016253	3.33127	-0.416656		Bra040539	-0.242896	1.24392		Bra015757	-10.8428	-0.362208
Bra013744	1.36062	0.540275		Bra016252	0.497474	-1.0398		Bra028047	-1.39991	1.24156		Bra016724	-1.98932	-0.362208
Bra008127	0.956233	3.62774		Bra036495	0.690339	-1.92512		Bra007864	-0.180439	1.24046		Bra016073	-7.48671	-0.363744
Bra019209	2.31378	2.67081		Bra012422	2.12616	-2.41666		Bra036919	-0.351889	1.24046		Bra022815	-1.04757	-0.366067
Bra013833	1.39481	1.85898		Bra016250	1.24954	-3.63905		Bra040632	-0.117768	1.2387		Bra008840	-1.37767	-0.366852
Bra032730	1.8266	1.29759		Bra025323	1.05726	-0.324478		Bra009978	-0.615609	1.23847		Bra030799	-1.2061	-0.368023
Bra032494	1.02182	1.06397		Bra039061	1.02386	-1.12177		Bra039396	-0.883303	1.23735		Bra009809	-1.58434	-0.372262
Bra038825	1.06766	1.00672		Bra008583	0.270647	-2.06873		Bra033351	-2.26616	1.23542		Bra016143	-3.4588	-0.372262
Bra007705	0.980201	1.01134		Bra032705	3.56356	-8.33345		Bra029931	-0.00814328	1.23433		Bra008701	-1.07003	-0.376324
Bra014390	1.09045	0.431341		Bra017148	0.186059	-1.77871		Bra029445	-3.80221	1.23429		Bra035249	-1.26616	-0.380314
Bra007007	1.02662	1.33181		Bra014848	1.01628	-3.15362		Bra015587	-9.54442	1.23244		Bra025994	-2.009	-0.38189
Bra012519	1.46224	0.133749		Bra031663	2.20489	-3.53213		Bra003631	-11.5292	1.23244		Bra022468	-2.13018	-0.383489
Bra009326	1.27816	0.759667		Bra011088	1.16923	-1.70616		Bra016570	-0.621743	1.23		Bra037891	-1.28782	-0.383597
Bra017290	1.14159	0.689844		Bra010819	0.276561	-2.19827		Bra000640	-14.2262	1.22774		Bra034160	-1.29375	-0.384234
Bra033556	0.986995	1.80218		Bra030159	0.962659	-2.31712		Bra026160	-10.4893	1.2272		Bra009959	-1.33327	-0.384234
Bra010028	0.894211	1.21053		Bra030157	0.659193	-2.59069		Bra004177	-0.575618	1.22292		Bra031042	-2.59631	-0.384234
Bra013258	1.03379	0.648933		Bra018684	1.16443	-0.0716441		Bra010087	-12.4189	1.22275		Bra039702	-5.10266	-0.388087
Bra037776	1.91623	0.168307		Bra025232	1.56603	-0.447029		Bra029655	-0.62873	1.22077		Bra040711	-1.49628	-0.389175
Bra011774	1.00102	0.15108		Bra004996	1.44534	-3.08651		Bra019082	-0.631869	1.21763		Bra002286	-1.58534	-0.389383
Bra011773	1.47408	0.045651		Bra005601	1.95309	-14.5274		Bra001592	-0.250696	1.21722		Bra027670	-1.0239	-0.393672
Bra012074	2.29314	1.54926		Bra013809	1.22943	-0.198274		Bra027854	-12.5785	1.21561		Bra032339	-2.23018	-0.394961
Bra030780	2.86312	1.33823		Bra012138	2.24521	-0.537962		Bra020450	-5.413	1.21411		Bra035116	-1.63938	-0.395594
Bra038442	1.69647	3.67466		Bra036069	0.768731	-1.03814		Bra027700	-0.719194	1.2139		Bra002976	-1.26616	-0.39804
Bra019846	0.13239	1.01004		Bra035334	0.278161	-1.75369		Bra028134	-0.132304	1.21339		Bra026022	-1.56314	-0.399977
Bra034193	1.37603	0.427869		Bra009292	0.243114	-1.89059		Bra022146	-0.600824	1.2127		Bra005092	-2.07771	-0.399977
Bra027735	1.49396	1.34706		Bra005747	2.9786	-9.89234		Bra019358	-13.04	1.20933		Bra005026	-1.28367	-0.400217
Bra027699	0.847583	1.14885		Bra012437	0.316489	-1.19228		Bra019864	-0.938201	1.20926		Bra026650	-1.06953	-0.403945
Bra039597	18.0078	8.95715		Bra001659	1.91971	-0.346266		Bra011000	-1.12866	1.20895		Bra023524	-1.52489	-0.405929
Bra000354	1.3341	0.574932		Bra016937	0.854856	-1.20609		Bra012765	-3.12177	1.20578		Bra026570	-2.64863	-0.406808
Bra019089	0.514723	1.45304		Bra008348	0.668387	-2.20093		Bra034062	-4.70673	1.20578		Bra025827	-1.09429	-0.409373
Bra016548	0.178625	1.47951		Bra005670	0.276506	-2.55086		Bra040322	-0.412262	1.20335		Bra027021	-1.08713	-0.409572
Bra025675	1.02513	0.854198		Bra021115	0.280281	-3.01227		Bra011890	-3.81636	1.20307		Bra006572	-1.02011	-0.412119
Bra024150	1.69962	0.570405		Bra012510	0.933513	-11.8983		Bra004434	-12.5525	1.20225		Bra006182	-1.58306	-0.41525
Bra034073	1.63046	0.168307		Bra035236	0.681609	-1.84971		Bra040119	-0.00453038	1.20031		Bra026467	-2.96977	-0.416656
Bra030931	1.96569	1.80302		Bra021298	0.263661	-11.0457		Bra007215	-0.28888	1.19928		Bra004199	-10.1015	-0.416656
Bra039681	2.02539	1.41985		Bra019839	1.05415	-0.285059		Bra001127	-0.201184	1.19878		Bra011586	-1.34333	-0.416656
Bra012660	1.28922	0.664264		Bra009868	1.39534	-2.2102		Bra001093	-0.502263	1.19587		Bra010560	-4.04377	-0.416656
Bra026257	1.40562	0.134884		Bra012551	1.00063	-2.73858		Bra002843	-2.04377	1.19478		Bra034816	-4.62873	-0.416656
Bra015033	0.942558	1.91612		Bra025083	0.615543	-6.53213		Bra014520	-3.3657	1.19215		Bra014622	-1.49546	-0.416656
Bra015802	1.01089	0.168307		Bra012127	0.169289	-1.10062		Bra009327	-1.21171	1.19189		Bra005004	-1.69584	-0.416656
Bra039435	0.933513	1.97566		Bra015511	0.160923	-1.20435		Bra018960	-0.319977	1.19		Bra031409	-2.16406	-0.416656
Bra010857	1.25391	1.58334		Bra002767	0.824267	-1.99156		Bra008555	-0.633891	1.18877		Bra009211	-12.8477	-0.416656
Bra025117	3.33127	0.753269		Bra035926	0.457364	-1.06707		Bra008004	-0.674533	1.18821		Bra018325	-2.3657	-0.416656
Bra032915	1.12616	0.640375		Bra006210	0.363552	-4.18925		Bra006343	-2.3267	1.18794		Bra037782	-2.84793	-0.417568
Bra015954	2.15	0.470869		Bra023306	1.51774	-1.20093		Bra032101	-0.511546	1.18303		Bra015873	-6.47376	-0.420379
Bra012974	10.7938	6.89736		Bra021668	1.83665	-3.29112		Bra036938	-7.73493	1.1822		Bra029482	-1.71425	-0.421786
Bra022128	10.5623	10.9264		Bra021669	0.463193	-12.4592		Bra034613	-0.178697	1.18113		Bra034541	-1.02525	-0.421989
Bra016314	1.5412	0.482415		Bra008581	0.0178252	-1.68584		Bra039164	-0.167342	1.17903		Bra015238	-1.8177	-0.423111
Bra038955	0.165686	4.2308		Bra017355	0.682058	-1.0582		Bra029752	-0.358641	1.17888		Bra013445	-1.99082	-0.423413
Bra004087	1.00063	2.69187		Bra030532	1.11438	-0.941318		Bra020369	-1.27339	1.17858		Bra019521	-1.16602	-0.425701
Bra016030	2.34855	2.49023		Bra022246	1.38919	-0.0858768		Bra003808	-0.212743	1.17336		Bra001009	-1.33222	-0.432492
Bra030873	2.86312	2.05095		Bra021275	1.37603	-0.577937		Bra026499	-0.143303	1.16831		Bra029142	-1.37799	-0.434578
Bra011060	1.26565	1.46581		Bra010751	0.233974	-1.25147		Bra013664	-10.3849	1.16831		Bra027514	-1.13151	-0.43469
Bra040203	0.0691269	1.29663		Bra032137	1.68306	-0.77511		Bra032367	-11.2814	1.16831		Bra015551	-5.70673	-0.435765
Bra013200	0.938531	1.28649		Bra033776	1.12616	-1.9097		Bra012580	-0.182151	1.16831		Bra037541	-1.79984	-0.435765
Bra030155	1.05665	0.672108		Bra011511	0.466322	-1.95271		Bra038465	-1.6891	1.16831		Bra021059	-1.04475	-0.438351
Bra019545	2.63131	0.61125		Bra008261	0.323249	-1.48705		Bra000361	-1.89938	1.16831		Bra011428	-12.8943	-0.438351
Bra023673	1.1861	0.5964		Bra018694	0.603807	-1.32646		Bra019321	-3.12177	1.16831		Bra025526	-1.09107	-0.440115
Bra011617	1.19175	0.496929		Bra025081	0.56289	-1.13912		Bra032058	-8.67678	1.16831		Bra029172	-4.46591	-0.440703
Bra038716	1.01134	0.346094		Bra013769	3.5412	-8.56328		Bra003188	-12.5992	1.16831		Bra019320	-1.71406	-0.441234
Bra008757	1.32547	0.168307		Bra016768	1.27672	-0.0202223		Bra017204	-0.856564	1.16395		Bra000517	-1.67848	-0.441318
Bra008057	1.59914	0.14446		Bra027553	0.422207	-1.45318		Bra013254	-4.30966	1.16115		Bra033958	-1.45475	-0.441889
Bra035101	4.71112	1.16831		Bra004491	1.15125	-0.109994		Bra014967	-0.771395	1.15891		Bra040695	-1.55106	-0.442419
Bra037191	0.532783	1.05492		Bra033057	0.916784	-1.29302		Bra035162	-0.236412	1.15734		Bra008519	-2.83732	-0.44467
Bra025061	3.24164	3.92319		Bra017818	1.3409	-2.00162		Bra007296	-1.19577	1.15381		Bra037832	-1.09461	-0.444957
Bra037966	1.41566	0.342336		Bra011755	0.428954	-2.51496		Bra003512	-0.814651	1.15208		Bra006629	-2.2084	-0.445225
Bra020536	1.57314	1.4151		Bra012152	0.253537	-3.68414		Bra025277	-0.0258453	1.15016		Bra036754	-1.51893	-0.446403
Bra010000	1.27816	4.35593		Bra019768	1.46006	-0.187837		Bra040785	-0.521269	1.14985		Bra037955	-2.03515	-0.447213
Bra022907	4.06476	1.16831		Bra027370	1.18296	-0.747301		Bra034639	-3.26616	1.14755		Bra037731	-1.48463	-0.447743
Bra018050	1.21105	0.313737		Bra004477	1.67311	-2.38628		Bra026065	-1.28888	1.14559		Bra035187	-4.98237	-0.448365
Bra029902	1.42034	0.218933		Bra034556	0.103564	-5.62394		Bra024023	-0.0676139	1.14446		Bra028596	-2.05637	-0.448365
Bra027715	1.40513	1.89949		Bra004522	0.901178	-4.00828		Bra007931	-3.31679	1.14322		Bra029306	-5.98237	-0.448365
Bra017417	1.4006	0.623986		Bra025917	0.57005	-3.87609		Bra008464	-0.681197	1.14231		Bra023065	-7.78972	-0.448365
Bra031496	0.810012	1.50751		Bra038031	1.06604	-2.4464		Bra024864	-0.711347	1.14174		Bra018435	-1.42778	-0.448365
Bra033714	1.12056	0.775465		Bra029939	0.0330484	-1.66177		Bra007730	-0.00423883	1.14134		Bra020167	-1.5306	-0.452105
Bra033554	0.278161	3.62774		Bra037992	1.2837	-0.376855		Bra031959	-1.3068	1.14134		Bra040406	-1.34493	-0.452524
Bra011900	0.903765	2.16831		Bra031266	1.44534	-3.37601		Bra013766	-2.04377	1.14134		Bra023108	-1.16756	-0.453059
Bra023993	1.46986	1.51533		Bra001820	5.25544	-7.61645		Bra025940	-0.215117	1.13987		Bra033038	-2.97338	-0.453182
Bra011284	1.35656	0.60196		Bra011747	2.63269	-0.639048		Bra040452	-0.0910729	1.13892		Bra003402	-1.45281	-0.453182
Bra007184	4.28939	1.92319		Bra017019	0.253506	-1.06577		Bra035079	-0.758365	1.13793		Bra025905	-1.46523	-0.45565
Bra007308	1.37127	0.32031		Bra011268	0.0795651	-1.15209		Bra037977	-12.5806	1.13514		Bra034377	-1.31454	-0.455756
Bra024153	1.31613	0.615053		Bra025334	0.589775	-1.37766		Bra038667	-4.14344	1.13473		Bra034237	-3.08806	-0.45596
Bra034856	1.03596	0.0308032		Bra033046	0.474352	-1.67063		Bra000355	-0.150682	1.13354		Bra015937	-13.0434	-0.456184
Bra029388	0.919707	2.89077		Bra028838	2.38073	-0.109994		Bra026794	-0.143931	1.13268		Bra028840	-1.54627	-0.459725
Bra001974	2.19421	0.266991		Bra011020	1.45873	-0.67969		Bra030453	-12.3518	1.12983		Bra020429	-10.8625	-0.459725
Bra030702	1.02741	0.232916		Bra027702	1.45266	-0.523571		Bra027555	-1.72799	1.12942		Bra008822	-11.7901	-0.459725
Bra034298	1.21123	0.040783		Bra039280	0.363657	-1.2518		Bra001719	-0.0926768	1.12766		Bra029832	-1.39169	-0.46151
Bra020975	1.24351	0.0405512		Bra020008	2.26001	-1.41666		Bra038584	-2.14447	1.12465		Bra018800	-1.39634	-0.462048
Bra041005	0.535121	1.23783		Bra013657	0.917571	-1.77725		Bra032349	-0.632065	1.12433		Bra003636	-2.99705	-0.463049
Bra025114	1.16923	1.20073		Bra035221	0.20416	-2.41666		Bra030918	-0.748311	1.12391		Bra002577	-1.8949	-0.464484
Bra017384	1.26204	0.622873		Bra001946	1.45547	-0.0296327		Bra001817	-0.12362	1.12322		Bra015928	-1.07427	-0.465774
Bra000181	1.1314	0.420791		Bra030656	3.00063	-1.41666		Bra039286	-12.8918	1.12048		Bra030519	-1.11485	-0.466044
Bra004391	1.1131	0.316405		Bra014316	0.685585	-12.7463		Bra010500	-2.50821	1.1189		Bra009383	-1.3267	-0.466929
Bra035556	1.36836	0.462038		Bra037877	0.572222	-2.3959		Bra014984	-1.92695	1.1152		Bra021417	-1.62261	-0.46855
Bra012753	0.393262	1.23403		Bra029558	0.0481553	-1.27227		Bra030052	-0.505599	1.11356		Bra030178	-4.26616	-0.469123
Bra013694	1.10679	1.35734		Bra009951	1.78166	-0.146567		Bra020009	-0.145144	1.11227		Bra000344	-1.80673	-0.469123
Bra033710	0.985295	1.06397		Bra020793	1.00467	-0.354461		Bra015131	-0.293882	1.11217		Bra016680	-1.08749	-0.471518
Bra025495	1.24779	0.856363		Bra021392	0.551738	-1.07136		Bra029015	-11.7635	1.11172		Bra022535	-3.19095	-0.474494
Bra027200	1.32081	0.687681		Bra036844	1.18597	-0.416656		Bra000390	-0.00949729	1.11172		Bra013058	-1.73343	-0.475549
Bra016815	1.49229	0.583344		Bra024716	1.58161	-1.59069		Bra002021	-0.263789	1.1102		Bra020538	-1.24892	-0.478477
Bra035232	1.19487	0.454611		Bra003938	1.91618	-0.0113008		Bra003991	-0.403121	1.10865		Bra004927	-1.25851	-0.479392
Bra009559	1.28288	0.427394		Bra021386	1.10824	-0.831693		Bra035574	-5.48855	1.10819		Bra001942	-1.07823	-0.479942
Bra005408	1.40995	0.345184		Bra025485	3.62015	-0.0661585		Bra007259	-2.58219	1.10793		Bra030490	-1.67031	-0.48377
Bra036467	1.4699	0.137056		Bra024562	1.12356	-0.143906		Bra001049	-0.442203	1.10691		Bra009269	-9.93079	-0.48377
Bra005677	1.48137	2.33574		Bra028379	0.0114306	-2.21336		Bra000575	-0.770749	1.10691		Bra029191	-2.24016	-0.48377
Bra011055	10.7018	10.7009		Bra040001	0.671592	-2.23379		Bra021645	-3.61681	1.10404		Bra018987	-1.08474	-0.484595
Bra009308	1.93974	0.293838		Bra040861	1.77566	-2.91916		Bra017878	-11.6932	1.10119		Bra039206	-3.14912	-0.489587
Bra016820	1.33766	1.0903		Bra007964	0.237803	-4.68967		Bra024261	-0.0391769	1.10113		Bra030319	-3.03395	-0.490778
Bra016822	1.49539	0.753269		Bra013957	1.19831	-4.85406		Bra010128	-1.62319	1.10014		Bra000310	-1.32554	-0.493108
Bra015394	0.541195	1.83127		Bra017640	1.71953	-11.1166		Bra038919	-12.9844	1.09792		Bra027648	-2.70673	-0.494658
Bra022692	1.55584	0.530877		Bra037874	1.79696	-2.51975		Bra025364	-0.0437672	1.09727		Bra038611	-1.87821	-0.494658
Bra026659	1.39205	0.416234		Bra017428	1.06342	-1.29882		Bra013676	-1.14846	1.09431		Bra007434	-1.30756	-0.494658
Bra022255	1.547	1.19139		Bra024851	1.35063	-1.03479		Bra023463	-11.0246	1.09431		Bra026340	-1.98237	-0.497274
Bra014955	2.45792	0.121309		Bra003677	1.80654	-0.724778		Bra000131	-1.00814	1.09431		Bra003263	-7.23754	-0.497727
Bra005775	1.13646	0.357068		Bra032614	1.90684	-0.947171		Bra037056	-1.41698	1.09207		Bra038776	-1.50062	-0.501545
Bra016189	1.84605	0.366246		Bra005125	0.142992	-1.85216		Bra011993	-1.18009	1.0914		Bra026135	-1.31794	-0.502386
Bra025309	0.237189	1.59054		Bra037397	2.30673	-3.15362		Bra039010	-1.42843	1.08945		Bra039818	-1.34669	-0.506854
Bra015842	2.71112	2.49023		Bra019275	1.09284	-0.163537		Bra004225	-0.0479348	1.08943		Bra008602	-1.21209	-0.508113
Bra031532	1.555	0.292295		Bra022702	1.19831	-0.0947277		Bra007901	-0.810277	1.08814		Bra040817	-2.35596	-0.508345
Bra032412	1.56504	1.50934		Bra035459	1.02499	-0.509004		Bra010115	-1.36766	1.08769		Bra010702	-1.03254	-0.509765
Bra037230	11.3719	8.77657		Bra009028	0.266408	-1.00895		Bra000135	-0.0301568	1.08745		Bra030868	-2.08957	-0.509765
Bra025237	0.834927	1.44293		Bra015721	5.21766	-0.639048		Bra036596	-3.11515	1.08643		Bra015307	-5.4588	-0.509765
Bra032963	1.05497	0.348879		Bra033208	1.48873	-0.00161829		Bra020984	-3.15924	1.08258		Bra000487	-1.9388	-0.51522
Bra023110	0.0523938	1.18173		Bra031769	1.26609	-1.00162		Bra022859	-1.28719	1.08227		Bra032267	-1.33595	-0.516191
Bra015047	0.168834	1.03762		Bra024139	0.190938	-1.15362		Bra022514	-0.393216	1.08189		Bra033039	-1.34633	-0.517585
Bra012975	1.00161	0.474968		Bra040318	0.207458	-14.3013		Bra006419	-1.05441	1.08084		Bra006063	-2.20883	-0.517585
Bra022459	1.32157	1.02899		Bra019618	1.0126	-0.195907		Bra022336	-1.52489	1.0795		Bra007327	-1.09943	-0.517835
Bra038233	1.21225	0.517064		Bra001552	1.96746	-1.24673		Bra037095	-4.10266	1.07904		Bra017035	-2.57982	-0.519749
Bra019049	0.949489	1.04129		Bra027336	0.60831	-1.87037		Bra011477	-0.402221	1.07904		Bra005345	-5.98628	-0.519967
Bra026349	1.5125	0.949106		Bra021558	2.13876	-2.07962		Bra014375	-2.01823	1.07794		Bra028238	-1.11088	-0.520607
Bra005729	2.09759	0.888199		Bra000720	0.236341	-2.41666		Bra006328	-0.343327	1.0752		Bra031495	-1.91252	-0.523571
Bra017912	1.42572	1.19369		Bra030191	1.92262	-1.07962		Bra009769	-0.936852	1.07273		Bra015975	-1.7247	-0.52412
Bra016008	1.49938	1.08342		Bra025753	2.86312	-10.0002		Bra006315	-0.206531	1.0709		Bra009347	-1.13934	-0.524638
Bra000231	1.22237	1.61411		Bra025284	1.24645	-0.711399		Bra000069	-1.80458	1.07046		Bra039815	-1.7166	-0.52559
Bra020875	1.18628	0.544455		Bra011803	1.09329	-0.953684		Bra023644	-2.60016	1.06877		Bra019677	-1.15395	-0.526839
Bra015739	1.32389	0.131154		Bra016746	0.621864	-2.12171		Bra018797	-0.169298	1.06838		Bra028353	-1.2268	-0.528301
Bra032801	1.74283	2.93384		Bra009863	1.17863	-10.5717		Bra006057	-0.0682682	1.0677		Bra011939	-1.83732	-0.532133
Bra008524	0.66149	1.30296		Bra031998	1.22676	-0.29564		Bra038573	-10.768	1.06738		Bra014640	-2.57428	-0.532133
Bra002797	1.35748	0.168307		Bra033107	1.24645	-0.5479		Bra003155	-1.55073	1.06686		Bra008728	-1.42228	-0.532133
Bra012894	1.71112	1.40535		Bra030359	0.666726	-1.41666		Bra006922	-1.15183	1.06425		Bra037029	-1.21658	-0.532628
Bra002001	1.08464	0.823171		Bra037725	0.612856	-1.58658		Bra031810	-0.269771	1.06361		Bra026124	-2.10414	-0.533612
Bra008061	0.541195	1.89949		Bra040586	0.611585	-2.50154		Bra014985	-0.359269	1.06139		Bra008848	-1.48434	-0.5353
Bra003862	0.823231	1.47706		Bra003953	2.79993	-2.63905		Bra007568	-2.26616	1.06139		Bra036672	-1.25904	-0.535708
Bra031975	1.15591	0.508157		Bra025403	2.58072	-3.00162		Bra014749	-4.85112	1.06139		Bra011573	-1.54424	-0.53597
Bra012788	1.47927	0.781284		Bra010640	1.88105	-1.24673		Bra019736	-11.4189	1.06139		Bra028399	-4.33327	-0.536237
Bra040821	1.30673	4.2387		Bra011455	0.639376	-2.39648		Bra012507	-0.536048	1.05823		Bra038220	-1.2473	-0.539052
Bra034236	11.7003	6.52008		Bra005227	0.0856787	-1.66494		Bra028148	-0.472256	1.05701		Bra035773	-1.51422	-0.541047
Bra025351	0.889119	2.59152		Bra003504	1.85461	-0.671229		Bra038689	-0.119599	1.05693		Bra003816	-3.04377	-0.542187
Bra025409	1.5168	1.5623		Bra016237	0.345362	-1.63269		Bra027842	-4.78073	1.05583		Bra021027	-1.23139	-0.545389
Bra025192	0.562257	1.54028		Bra031537	0.249732	-2.38189		Bra022618	-1.48629	1.0551		Bra000132	-4.23139	-0.545389
Bra025194	0.67244	1.49023		Bra025325	1.20617	-3.73097		Bra010817	-0.143602	1.05492		Bra004115	-1.8949	-0.5479
Bra015865	4.32256	1.16831		Bra004792	1.10035	-0.631395		Bra024472	-3.18127	1.05465		Bra023336	-1.54103	-0.552761
Bra020489	2.19278	1.16831		Bra001405	3.71112	-1.41666		Bra040618	-4.15924	1.05283		Bra039811	-1.70425	-0.554713
Bra021570	2.17956	1.13195		Bra003840	0.223821	-3.22261		Bra007572	-0.607506	1.05221		Bra018400	-4.20958	-0.554984
Bra022407	2.26366	1.1194		Bra036004	0.156715	-1.01492		Bra030704	-1.60082	1.05095		Bra027254	-1.10922	-0.557071
Bra003226	0.776041	1.0452		Bra014764	0.590664	-1.35107		Bra013045	-0.588088	1.05025		Bra004057	-1.63714	-0.557518
Bra037461	1.4397	0.587259		Bra010339	0.245604	-1.09235		Bra030045	-0.00972562	1.05013		Bra037647	-1.50717	-0.558128
Bra016740	2.01667	0.569779		Bra015653	1.43782	-0.0287301		Bra017368	-3.12177	1.04966		Bra037480	-1.52966	-0.55947
Bra025289	1.79993	0.530877		Bra004090	1.86312	-0.279152		Bra020454	-0.641283	1.04925		Bra018307	-4.60176	-0.559614
Bra020488	4.24164	0.32031		Bra020152	0.278161	-4.00162		Bra007556	-0.199717	1.04921		Bra034205	-1.76179	-0.56021
Bra027324	1.39267	0.229707		Bra014582	1.63969	-0.962938		Bra035169	-0.646175	1.04781		Bra024500	-4.99575	-0.561279
Bra011276	1.27667	0.226605		Bra009306	1.06476	-0.478056		Bra002181	-1.22932	1.04729		Bra008138	-8.26277	-0.568659
Bra012714	2.19655	0.0163036		Bra012230	1.60838	-1.25636		Bra037764	-14.3548	1.04582		Bra014832	-11.4607	-0.568659
Bra024069	2.06692	1.35472		Bra034042	1.85198	-1.53213		Bra008533	-0.219811	1.04547		Bra031765	-2.78073	-0.568659
Bra024761	1.60831	0.168307		Bra019074	1.82499	-1.77029		Bra011031	-0.174075	1.04516		Bra019626	-1.90626	-0.568659
Bra034728	0.322027	1.44099		Bra003814	0.0908247	-1.05797		Bra020722	-0.03199	1.04492		Bra000058	-10.6778	-0.568659
Bra009680	1.47531	1.18113		Bra038439	1.56673	-3.63905		Bra018725	-14.0631	1.04405		Bra023978	-3.36151	-0.571458
Bra030027	1.3825	0.670807		Bra031006	1.91623	-0.509765		Bra004392	-1.17285	1.04396		Bra023072	-1.13268	-0.571466
Bra037297	1.031	0.228428		Bra013624	1.0618	-0.809209		Bra021276	-1.69013	1.04278		Bra039356	-1.38629	-0.573625
Bra023217	1.24164	0.352731		Bra026246	1.49317	-0.831693		Bra024093	-0.038229	1.04076		Bra028710	-4.5055	-0.57942
Bra037501	1.28843	1.40535		Bra008080	0.503914	-1.23695		Bra025090	-0.151916	1.03986		Bra023427	-1.87754	-0.58081
Bra011816	0.522086	1.29542		Bra019785	0.694147	-1.75769		Bra027697	-0.00900177	1.03957		Bra015734	-1.05491	-0.581043
Bra006910	3.30201	0.698821		Bra006355	1.22501	-1.38628		Bra019220	-0.687074	1.03957		Bra018380	-1.5808	-0.581715
Bra000109	10.8022	7.037		Bra003007	0.533418	-1.12292		Bra038499	-2.15924	1.03772		Bra025805	-1.5808	-0.581715
Bra037553	1.93351	1.04278		Bra003009	0.510249	-1.1723		Bra002664	-1.02996	1.03772		Bra040428	-2.27594	-0.581715
Bra013436	1.59778	0.279338		Bra011292	3.29608	-8.26431		Bra019193	-0.132818	1.03722		Bra005917	-2.48939	-0.582174
Bra008232	6.46366	11.7912		Bra028912	1.62323	-0.064354		Bra026773	-0.00194701	1.03504		Bra034691	-3.87384	-0.583766
Bra013012	0.0864315	1.02223		Bra021628	0.428721	-2.56866		Bra035535	-1.62137	1.03414		Bra033461	-1.13199	-0.585053
Bra000509	0.106792	1.35734		Bra025523	1.34143	-0.135085		Bra004143	-0.28888	1.03338		Bra034778	-1.21553	-0.588422
Bra023574	1.56735	1.2537		Bra023256	1.45873	-0.0947277		Bra007816	-0.286337	1.03023		Bra018433	-1.4588	-0.590685
Bra036630	0.420341	1.19384		Bra010715	1.03715	-0.210205		Bra040801	-0.0771902	1.0297		Bra007585	-1.42359	-0.59343
Bra014137	1.73759	0.905272		Bra039387	1.61046	-0.238869		Bra029953	-0.106133	1.02858		Bra017016	-3.54627	-0.597228
Bra008773	1.79448	0.8788		Bra027363	2.33561	-0.246731		Bra013464	-0.780733	1.02771		Bra035782	-2.1242	-0.598684
Bra022250	1.38669	0.61125		Bra012978	1.05612	-0.2753		Bra014334	-0.0935022	1.02765		Bra010472	-3.3974	-0.600368
Bra013247	1.34855	0.168307		Bra039384	1.92586	-0.478056		Bra030386	-6.25322	1.02733		Bra028878	-2.07548	-0.600368
Bra012148	1.15353	0.0652132		Bra026727	1.21927	-0.668195		Bra025730	-1.27536	1.02713		Bra040520	-1.41307	-0.602119
Bra025140	1.86021	0.469687		Bra022897	1.95934	-0.782784		Bra028553	-4.4588	1.02629		Bra022785	-2.50943	-0.602211
Bra013485	0.691221	1.33603		Bra017744	1.32707	-0.882319		Bra033744	-1.43184	1.02535		Bra018251	-2.34016	-0.603424
Bra020876	1.06907	0.976752		Bra034284	0.93448	-1.00416		Bra032139	-5.54627	1.02336		Bra016895	-6.72559	-0.606627
Bra001089	1.19724	0.678501		Bra006372	0.803252	-1.04629		Bra017697	-0.998443	1.02311		Bra027320	-1.69314	-0.607073
Bra016140	2.00063	1.9409		Bra016896	1.69647	-1.1212		Bra034718	-0.205048	1.02246		Bra016580	-4.04377	-0.609301
Bra014708	0.843758	1.87613		Bra011041	0.465788	-1.19426		Bra038614	-0.668077	1.02229		Bra035808	-11.9408	-0.609301
Bra013534	0.71112	1.78302		Bra008966	0.167978	-1.21872		Bra002290	-0.686958	1.02215		Bra004763	-1.01889	-0.611094
Bra004658	2.20416	0.753269		Bra026635	0.444876	-1.63006		Bra028974	-0.0140198	1.02075		Bra034180	-3.86706	-0.611567
Bra027730	1.80968	0.409315		Bra027838	1.91165	-1.95034		Bra021294	-0.443292	1.02063		Bra002522	-1.18388	-0.611629
Bra038816	1.05384	0.243269		Bra001422	0.377143	-1.97419		Bra021473	-0.791931	1.0196		Bra002822	-1.76259	-0.611912
Bra011184	1.16893	0.137933		Bra022254	1.50157	-2.28758		Bra032062	-0.26616	1.01303		Bra039368	-4.30011	-0.614102
Bra014127	1.16011	1.64635		Bra011656	0.131007	-2.76061		Bra035686	-0.301013	1.00742		Bra037506	-2.07771	-0.614102
Bra040516	2.31378	1.28378		Bra033436	1.17379	-4.83169		Bra039703	-1.63568	1.00703		Bra014618	-1.1276	-0.615965
Bra026629	13.7494	10.6486		Bra031195	1.01339	-5.30201		Bra010759	-0.106503	1.00604		Bra037096	-1.413	-0.615965
Bra034394	1.37316	1.33579		Bra016392	0.377697	-1.63905		Bra019329	-0.52376	1.00517		Bra040207	-1.71256	-0.615965
Bra031642	1.34351	0.526962		Bra027897	1.21799	-0.548733		Bra019804	-0.0962346	1.00481		Bra035181	-2.29531	-0.617568
Bra015591	11.5148	7.38706		Bra027904	0.292168	-13.2088		Bra006067	-0.826176	1.00257		Bra014539	-1.4588	-0.620189
Bra009417	0.707205	1.34991		Bra007615	0.38374	-1.30736		Bra031940	-1.03483	1.0023		Bra036573	-5.81365	-0.620189
Bra002346	0.480935	1.20713		Bra000845	0.549101	-5.33949		Bra006272	-0.257723	1.00023		Bra013196	-1.83226	-0.620189
Bra022440	0.930331	1.12664		Bra022898	1.44809	-0.831693		Bra022314	-10.534	0.998382		Bra010821	-2.40256	-0.622598
Bra007845	1.10976	1.29689		Bra022567	1.10062	-0.342655		Bra012379	-14.6162	0.997195		Bra012274	-3.13664	-0.623245
Bra040738	1.28731	0.317684		Bra028622	1.12616	-0.867317		Bra019144	-1.02034	0.996791		Bra016886	-1.75649	-0.626873
Bra024843	0.553795	1.1556		Bra009830	0.541195	-2.01227		Bra000150	-1.51325	0.994082		Bra009188	-1.11831	-0.628706
Bra018120	0.0151265	1.12766		Bra006090	1.24421	-2.673		Bra012528	-4.15924	0.991429		Bra000539	-1.57428	-0.62983
Bra032784	1.64589	0.818972		Bra015395	1.66552	-1.22762		Bra010256	-1.77431	0.990308		Bra008873	-6.21369	-0.632384
Bra026547	1.43601	0.490235		Bra036266	1.51456	-0.0193203		Bra003095	-2.00629	0.990053		Bra024377	-1.84583	-0.633754
Bra016173	1.22596	0.402573		Bra005000	1.3146	-0.128675		Bra035996	-2.78073	0.989337		Bra034663	-1.09268	-0.634247
Bra012358	2.27012	0.32031		Bra010834	0.326397	-1.81258		Bra031113	-3.08684	0.987734		Bra037675	-1.90311	-0.636877
Bra026669	2.48913	0.272143		Bra016422	0.00897427	-2.06435		Bra038137	-3.54627	0.987734		Bra039756	-1.33509	-0.638707
Bra036249	1.86312	3.2272		Bra032309	0.264355	-4.39394		Bra007519	-1.16507	0.984939		Bra024691	-10.6204	-0.639048
Bra024186	2.06774	0.360952		Bra030253	1.35778	-0.474537		Bra024699	-1.21315	0.984275		Bra038068	-11.5633	-0.639048
Bra021295	10.2283	7.85539		Bra013931	1.05415	-1.12156		Bra003118	-14.9632	0.983882		Bra003081	-10.0506	-0.639048
Bra015973	0.126158	3.49023		Bra022264	1.1539	-1.36845		Bra002355	-2.95357	0.982295		Bra010977	-1.24935	-0.641869
Bra038748	3.44809	3.16831		Bra014189	0.785551	-2.32294		Bra002849	-2.79138	0.981711		Bra019243	-1.32388	-0.646138
Bra005432	2.49653	0.693398		Bra007813	1.10598	-3.41666		Bra034554	-1.6812	0.97721		Bra028959	-2.32388	-0.646138
Bra012359	2.15526	0.345911		Bra038661	0.240026	-1.18533		Bra007313	-12.9623	0.975662		Bra007771	-1.03199	-0.646953
Bra024838	1.19724	0.693768		Bra012833	1.42872	-0.568659		Bra027873	-4.04377	0.975662		Bra003159	-1.25466	-0.64773
Bra031919	2.08552	3.00961		Bra013066	0.356489	-1.06652		Bra035618	-13.5867	0.962988		Bra038398	-1.38725	-0.648247
Bra031920	1.67961	1.81856		Bra001274	1.97658	-0.590685		Bra009323	-11.1482	0.961856		Bra000574	-1.08224	-0.649633
Bra035279	2.20416	0.500882		Bra033283	1.00621	-0.300127		Bra035470	-2.78553	0.959827		Bra010519	-1.74353	-0.649855
Bra000154	1.73488	0.168307		Bra006799	3.19029	-0.1212		Bra026774	-1.6812	0.957887		Bra031423	-2.74724	-0.649982
Bra024901	1.64073	1.26784		Bra003460	1.00975	-0.503071		Bra032180	-10.0783	0.956803		Bra023688	-2.78073	-0.651121
Bra039735	0.197288	1.13348		Bra039967	0.148231	-1.01549		Bra005023	-2.67031	0.956803		Bra030821	-2.8155	-0.651121
Bra025871	13.2272	9.11739		Bra039513	0.557375	-1.10562		Bra039163	-10.4377	0.956803		Bra005021	-3.78073	-0.651121
Bra026579	1.07725	1.13916		Bra000477	0.108236	-1.49912		Bra029163	-5.31679	0.954182		Bra024717	-3.60176	-0.652723
Bra015725	1.23793	0.0427758		Bra018405	0.48527	-4.17017		Bra005490	-4.26616	0.945914		Bra039532	-3.98237	-0.654816
Bra024802	0.913164	1.49023		Bra009774	1.43123	-1.60002		Bra012532	-11.3565	0.945914		Bra030661	-2.10993	-0.655588
Bra040489	3.34855	2.33823		Bra017464	0.314126	-2.05876		Bra006413	-1.26026	0.944929		Bra033282	-1.06886	-0.657253
Bra011863	1.14265	0.982751		Bra004396	2.39534	-0.210205		Bra038676	-4.95066	0.94324		Bra013103	-1.49628	-0.657664
Bra040047	3.51082	2.49023		Bra028437	2.49539	-0.246731		Bra003289	-2.1079	0.942425		Bra006909	-1.11459	-0.660809
Bra009109	1.18653	1.14969		Bra012910	1.45373	-1.01227		Bra025264	-1.28597	0.941536		Bra011685	-3.13688	-0.661768
Bra024144	1.98598	1.75327		Bra003969	0.41419	-1.60699		Bra040747	-1.15924	0.939271		Bra000426	-12.7559	-0.661768
Bra022510	2.51848	0.753269		Bra012665	0.00751332	-2.37918		Bra021238	-13.3751	0.938825		Bra002892	-2.57031	-0.663094
Bra007377	2.49539	1.75327		Bra000064	1.11729	-4.1118		Bra033772	-1.4588	0.933841		Bra029486	-1.36323	-0.663966
Bra007110	1.04599	0.713741		Bra005852	2.77386	-9.77119		Bra010907	-1.78073	0.933841		Bra026465	-1.01924	-0.665025
Bra000225	2.67048	2.86875		Bra028759	0.57819	-13.8206		Bra003087	-13.2113	0.923194		Bra008906	-1.1725	-0.665683
Bra018614	0.126158	1.2987		Bra037453	1.38622	-0.00161829		Bra032550	-1.38747	0.922455		Bra016426	-1.50461	-0.671822
Bra019226	0.507721	1.29494		Bra027406	1.27391	-0.0122655		Bra025687	-13.0701	0.921667		Bra019925	-1.94248	-0.674454
Bra020106	1.36017	1.0551		Bra007547	1.06243	-0.0630188		Bra022833	-5.58809	0.921667		Bra030472	-1.23899	-0.675112
Bra011408	2.38669	1.02629		Bra000893	1.8307	-0.0947277		Bra009716	-2.55502	0.92147		Bra019560	-2.08499	-0.67766
Bra012969	1.02662	2.65373		Bra019761	1.17507	-0.104712		Bra025781	-2.70673	0.920379		Bra013865	-1.2453	-0.67809
Bra003498	0.244214	1.2656		Bra009835	1.57895	-0.1212		Bra036160	-6.43608	0.918947		Bra025432	-1.62873	-0.67969
Bra030345	1.39681	1.23542		Bra011058	1.40259	-0.123649		Bra037593	-12.0487	0.915541		Bra018247	-3.62873	-0.67969
Bra037027	2.5412	5.43509		Bra020159	2.09919	-0.194263		Bra018377	-2.04377	0.905272		Bra022968	-9.98536	-0.67969
Bra024423	0.338702	1.4342		Bra026891	1.1421	-0.215022		Bra015818	-2.4588	0.905272		Bra029200	-1.41928	-0.67969
Bra012184	4.00063	0.168307		Bra002686	1.15787	-0.236084		Bra037242	-3.5032	0.905272		Bra002841	-1.27172	-0.684136
Bra027227	0.879997	1.23735		Bra022926	1.00293	-0.307031		Bra012524	-4.04377	0.905272		Bra003452	-1.05491	-0.684136
Bra023432	1.40179	0.890006		Bra030778	1.74283	-0.388087		Bra020858	-11.442	0.905272		Bra002937	-3.09623	-0.684852
Bra000060	2.75343	0.338232		Bra016775	1.46719	-0.453182		Bra001567	-3.04377	0.905272		Bra016114	-1.20978	-0.685976
Bra038537	2.75621	1.36095		Bra015845	1.04679	-0.453992		Bra014162	-16.1282	0.903679		Bra022753	-2.07601	-0.687683
Bra023060	1.02782	0.574932		Bra039038	1.25604	-0.484891		Bra022478	-1.16507	0.900611		Bra034705	-1.021	-0.68824
Bra030616	1.5412	0.312697		Bra004222	2.74283	-0.568659		Bra010455	-1.82493	0.89904		Bra033892	-1.21088	-0.688735
Bra025858	1.0385	0.77932		Bra024988	2.26366	-0.568659		Bra035518	-1.80839	0.897949		Bra023925	-1.65145	-0.688735
Bra006797	1.61376	0.40048		Bra004824	1.34556	-0.61829		Bra038117	-13.2024	0.890773		Bra040666	-2.73182	-0.689674
Bra012531	1.57867	0.505342		Bra004004	3.84498	-0.831693		Bra040280	-1.53281	0.890773		Bra000797	-2.14686	-0.689674
Bra000627	0.882232	1.72085		Bra005278	2.31378	-0.831693		Bra035121	-2.10452	0.890322		Bra020523	-1.84409	-0.692142
Bra009966	0.763588	1.67081		Bra023683	1.47979	-0.831693		Bra034281	-1.73891	0.888199		Bra037958	-3.69543	-0.692194
Bra019202	1.72706	0.0163036		Bra024771	2.25544	-1.02434		Bra027339	-3.76623	0.883246		Bra033911	-3.94423	-0.692629
Bra008376	0.0913924	1.18113		Bra001345	0.744287	-1.05205		Bra003750	-1.09056	0.880504		Bra040638	-13.0563	-0.69419
Bra035056	1.78667	0.21411		Bra018744	0.813243	-1.08113		Bra007588	-3.33327	0.8788		Bra020628	-3.19577	-0.69419
Bra033560	0.679715	1.05795		Bra034254	0.705747	-1.1218		Bra022952	-4.3657	0.876126		Bra025553	-1.95357	-0.698427
Bra023519	2.59803	0.490235		Bra009543	1.44435	-1.1705		Bra025765	-3.70673	0.874576		Bra036492	-1.4588	-0.700449
Bra015155	1.06273	0.301573		Bra000227	0.00386738	-1.17545		Bra030641	-5.58809	0.871914		Bra008975	-1.01135	-0.700708
Bra002963	1.39267	0.229707		Bra005847	1.52408	-1.23769		Bra017647	-2.87384	0.868746		Bra007103	-2.60264	-0.700907
Bra041026	1.21927	0.0163036		Bra010401	0.699516	-1.32893		Bra015899	-1.80673	0.865572		Bra034307	-1.35372	-0.70296
Bra019190	12.2572	13.5124		Bra025258	1.62717	-1.34266		Bra035382	-1.48795	0.864301		Bra036517	-1.85614	-0.703938
Bra011293	1.25015	0.325848		Bra016934	0.272232	-1.34701		Bra013255	-1.0007	0.860878		Bra001665	-1.12221	-0.705724
Bra028794	2.16011	2.31515		Bra021187	1.42122	-1.3821		Bra000887	-1.14161	0.857178		Bra037403	-11.3049	-0.706162
Bra035099	1.57785	0.572697		Bra033438	0.741893	-1.42529		Bra028830	-4.62873	0.856363		Bra028975	-1.42376	-0.707148
Bra025043	0.247464	1.65509		Bra033582	1.24954	-1.42959		Bra017100	-1.46802	0.850966		Bra014247	-2.3848	-0.710387
Bra015153	0.170213	1.43901		Bra017502	0.270743	-1.46174		Bra014248	-4.11416	0.849238		Bra006721	-1.98582	-0.710769
Bra033698	0.976677	1.29336		Bra001618	0.0498742	-1.47994		Bra006516	-1.47718	0.84752		Bra037042	-1.19152	-0.713273
Bra025203	1.05859	0.971615		Bra034147	0.596104	-1.68967		Bra009602	-2.04377	0.846379		Bra039936	-1.91741	-0.71444
Bra034002	2.11428	0.96549		Bra006598	1.77001	-1.90569		Bra000753	-5.01339	0.842537		Bra036282	-10.7308	-0.716216
Bra023664	1.33261	0.572204		Bra020322	1.16798	-1.91916		Bra015736	-5.74421	0.837101		Bra021441	-2.56572	-0.716216
Bra037016	0.34855	1.51408		Bra030755	0.533949	-1.92422		Bra001574	-5.54627	0.835731		Bra005341	-1.28965	-0.718873
Bra030739	1.70898	1.08924		Bra005273	1.47979	-1.93123		Bra008121	-4.04377	0.831272		Bra010986	-1.0122	-0.721135
Bra001734	0.42955	1.34843		Bra016520	0.0525767	-1.93922		Bra022318	-5.88507	0.829505		Bra020821	-3.26616	-0.72151
Bra001148	1.92822	1.59715		Bra012688	0.456306	-1.96098		Bra031112	-3.34633	0.829218		Bra006809	-1.04048	-0.723837
Bra039018	1.15377	1.19933		Bra037751	0.172551	-2.04469		Bra024100	-5.47673	0.828457		Bra020592	-1.81939	-0.724778
Bra039436	1.51082	0.364704		Bra000910	0.722525	-2.05409		Bra003501	-3.12177	0.82727		Bra005916	-11.0687	-0.724778
Bra016148	2.0437	0.583344		Bra017113	1.53748	-2.14705		Bra032371	-3.70673	0.82727		Bra023143	-11.6724	-0.724778
Bra001790	2.34855	0.348879		Bra007233	2.28266	-2.24673		Bra034862	-4.13688	0.826518		Bra021274	-1.87631	-0.724778
Bra021145	1.63453	0.669967		Bra036862	0.838461	-2.2549		Bra001912	-2.57428	0.825419		Bra009783	-2.74421	-0.724778
Bra019814	1.08093	0.32031		Bra031656	0.470449	-2.26751		Bra003996	-6.01339	0.823171		Bra027696	-1.46927	-0.727761
Bra018365	1.64073	0.168307		Bra022069	1.98096	-2.38628		Bra008979	-1.4588	0.820383		Bra018636	-1.2595	-0.7286
Bra016013	1.20896	0.0142731		Bra028533	0.859305	-2.44879		Bra038327	-1.13497	0.818645		Bra036256	-1.07548	-0.730764
Bra008216	2.12616	1.42206		Bra018762	0.683214	-2.48804		Bra005478	-4.98237	0.81467		Bra002473	-1.0899	-0.731037
Bra012447	0.0185549	1.04667		Bra021503	0.794952	-2.53213		Bra017083	-5.74421	0.813642		Bra023724	-1.1577	-0.731882
Bra029785	0.143603	1.14709		Bra012540	1.74765	-2.68414		Bra021815	-1.14686	0.812826		Bra021584	-1.83161	-0.735017
Bra034085	1.07962	0.884514		Bra032393	1.23578	-2.75769		Bra018285	-2.30966	0.804716		Bra024721	-1.15068	-0.738584
Bra019302	1.00148	0.799662		Bra022577	0.812705	-2.81719		Bra007314	-14.0654	0.80415		Bra028808	-10.3583	-0.738584
Bra023087	1.39746	0.40132		Bra031074	0.325644	-2.96372		Bra003214	-14.6287	0.801098		Bra020621	-2.38691	-0.739901
Bra036267	1.00832	0.825005		Bra035855	1.38073	-3.07962		Bra009213	-14.1559	0.800575		Bra010970	-2.26026	-0.740063
Bra039103	0.693198	2.35593		Bra007678	0.734703	-3.16401		Bra030573	-1.15754	0.800354		Bra031181	-1.97972	-0.741862
Bra032962	1.56109	0.753269		Bra032377	0.527775	-3.41666		Bra013714	-3.89574	0.798837		Bra023717	-1.55191	-0.74423
Bra000941	13.4075	9.71273		Bra009112	0.159766	-3.87609		Bra032138	-11.8935	0.797938		Bra020145	-1.99937	-0.74423
Bra020505	11.8756	10.4032		Bra024890	1.91043	-4.00162		Bra039653	-1.27983	0.797938		Bra003562	-2.73891	-0.749231
Bra031937	0.0347348	4.36021		Bra034711	2.20416	-4.00162		Bra016879	-11.9338	0.796338		Bra006610	-2.8648	-0.752259
Bra007446	1.72253	2.16185		Bra022345	0.0218212	-4.25796		Bra015352	-9.99684	0.796338		Bra034315	-1.53681	-0.752359
Bra001446	0.278161	1.83127		Bra026979	0.0886831	-4.53213		Bra000929	-1.37884	0.795018		Bra011047	-1.38948	-0.754652
Bra025872	0.407929	1.5727		Bra032988	0.554251	-4.61305		Bra016555	-1.03443	0.79499		Bra028191	-1.58254	-0.754731
Bra008425	0.40554	1.42206		Bra029990	0.412779	-4.75453		Bra020700	-1.53681	0.788276		Bra033278	-2.89938	-0.757693
Bra018443	2.34855	1.21561		Bra022981	0.375185	-5.35526		Bra029601	-2.52294	0.787703		Bra007946	-12.9506	-0.757693
Bra035086	1.23719	1.13916		Bra019754	0.785121	-10.2599		Bra030298	-12.2664	0.783389		Bra025480	-1.30315	-0.757954
Bra040178	1.22978	1.09753		Bra006494	0.00062693	-11.1247		Bra026525	-6.8648	0.782461		Bra028658	-2.5781	-0.764579
Bra023771	0.844587	1.05666		Bra006461	0.303036	-11.6694		Bra013979	-14.4544	0.782416		Bra030410	-3.98237	-0.770293
Bra002137	1.72706	0.975662		Bra026606	0.640731	-11.7523		Bra037620	-1.35189	0.780145		Bra000869	-1.35927	-0.771152
Bra005565	2.22569	0.820383		Bra028141	1.92822	-12.3824		Bra005526	-4.26616	0.779741		Bra003981	-1.87384	-0.7728
Bra001882	3.12616	0.583344		Bra031255	1.26366	-13.3387		Bra034440	-13.095	0.775989		Bra021805	-1.18579	-0.7728
Bra015866	2.48524	0.551635		Bra026911	0.0436957	-13.3409		Bra001888	-5.91824	0.774964		Bra013674	-1.41109	-0.77584
Bra009609	1.10148	0.518053		Bra024449	0.960326	-1.48377		Bra018781	-2.66044	0.774028		Bra023365	-3.40634	-0.779226
Bra003375	1.28731	0.447643		Bra006650	2.46719	-1.15362		Bra026129	-1.14233	0.771303		Bra035696	-1.35927	-0.781067
Bra037761	1.78588	0.219224		Bra010890	1.97004	-1.2102		Bra033451	-10.4546	0.769661		Bra028087	-1.31504	-0.783222
Bra024199	1.44335	0.214849		Bra027411	1.90109	-0.153621		Bra038438	-2.82804	0.768699		Bra017041	-2.09107	-0.78589
Bra007684	1.2837	0.0528295		Bra025253	0.289657	-2.66819		Bra019836	-1.54127	0.766566		Bra004101	-4.69147	-0.786369
Bra018856	0.919707	2.36994		Bra022632	1.14308	-0.502125		Bra017360	-3.87384	0.766454		Bra007921	-1.11088	-0.788625
Bra021809	3.3236	1.47865		Bra008710	1.49229	-0.738584		Bra001709	-1.20165	0.764951		Bra038949	-1.80276	-0.788625
Bra013576	2.5051	1.41486		Bra026455	0.0192426	-1.78107		Bra016354	-1.04717	0.757799		Bra022244	-6.08816	-0.788625
Bra015403	0.142837	1.32888		Bra025035	0.80423	-1.81659		Bra003487	-1.52815	0.755004		Bra037702	-1.7316	-0.789101
Bra018309	1.17666	0.211699		Bra010607	1.51848	-2.83169		Bra021672	-4.96977	0.753269		Bra016381	-1.93924	-0.790588
Bra006664	2.5412	0.890773		Bra004683	1.21105	-6.29112		Bra020156	-3.4588	0.753269		Bra012272	-2.00313	-0.791051
Bra034612	0.961099	1.31641		Bra030591	1.27816	-0.269814		Bra039195	-7.01339	0.753269		Bra037309	-1.19577	-0.792355
Bra017045	2.62866	1.97566		Bra023546	1.17441	-0.639048		Bra023815	-13.2946	0.753269		Bra015415	-3.06326	-0.793474
Bra033422	0.0281827	1.36709		Bra003046	1.36966	-0.866459		Bra012948	-1.63568	0.753269		Bra025660	-1.24814	-0.793625
Bra038538	1.31742	0.915188		Bra029688	0.550298	-1.06938		Bra039077	-9.50925	0.753269		Bra029770	-1.04058	-0.793891
Bra011830	1.82368	0.629406		Bra010684	1.05347	-0.622465		Bra004614	-1.18127	0.753269		Bra026815	-1.42404	-0.796928
Bra029310	14.6216	11.2791		Bra011666	0.565443	-2.2549		Bra019301	-2.87384	0.753269		Bra001840	-1.64643	-0.796928
Bra012963	1.0936	0.662694		Bra023647	1.24421	-0.303762		Bra004012	-11.907	0.753269		Bra020861	-1.64167	-0.797746
Bra019083	0.296083	1.52586		Bra027889	1.3188	-1.90208		Bra013423	-1.62386	0.753269		Bra015946	-1.54251	-0.798937
Bra013665	2.09139	0.267842		Bra013144	0.0957842	-2.66177		Bra032343	-2.29305	0.750387		Bra029694	-1.92593	-0.80132
Bra012725	1.21296	0.850566		Bra027047	1.02119	-4.07962		Bra000498	-2.31777	0.748709		Bra006224	-2.20793	-0.802283
Bra029212	4.01368	4.82937		Bra016611	2.86312	-2.41666		Bra002806	-2.8833	0.743809		Bra003675	-1.66209	-0.803124
Bra003687	1.80423	2.43134		Bra025951	2.74631	-3.84962		Bra040091	-3.49443	0.741492		Bra016683	-1.78073	-0.805698
Bra038737	0.840756	1.3907		Bra030705	0.567035	-2.56288		Bra037162	-1.97964	0.738622		Bra008167	-1.70056	-0.807171
Bra019081	2.10754	1.27522		Bra021861	0.896912	-2.7979		Bra038055	-3.50943	0.73659		Bra037358	-2.05545	-0.80861
Bra015969	1.28011	0.168307		Bra031854	2.89169	-0.153621		Bra011035	-1.18962	0.734654		Bra030106	-2.79223	-0.808973
Bra025304	0.998668	1.65168		Bra008680	0.20862	-1.05409		Bra022931	-1.30923	0.732921		Bra037117	-1.1892	-0.812064
Bra024895	0.23528	1.60698		Bra039460	0.649972	-2.11927		Bra032202	-1.61492	0.728395		Bra020998	-1.84446	-0.813991
Bra040115	0.197416	1.44573		Bra038700	0.42314	-1.43741		Bra010564	-1.3848	0.727734		Bra014397	-12.8897	-0.814819
Bra015088	0.149809	1.3941		Bra005918	2.05618	-1.53624		Bra040173	-1.24016	0.726797		Bra000875	-2.21514	-0.820198
Bra025895	0.339025	1.25867		Bra010076	0.50643	-1.56105		Bra007482	-6.24016	0.726797		Bra041148	-1.53084	-0.820483
Bra015940	1.63139	1.07209		Bra020529	0.0900886	-1.05053		Bra040046	-1.32274	0.726601		Bra010693	-1.26958	-0.820805
Bra014523	1.02111	0.499928		Bra028978	3.78912	-7.81403		Bra021299	-4.54627	0.7247		Bra008820	-1.04825	-0.82276
Bra035407	0.366591	2.48274		Bra031021	0.501667	-13.4307		Bra000752	-3.96131	0.7247		Bra034674	-1.22052	-0.824257
Bra004031	0.563975	1.28231		Bra018425	0.378545	-1.39559		Bra013069	-1.17079	0.723385		Bra024760	-4.4588	-0.831693
Bra035203	1.86312	0.923194		Bra037020	3.15591	-9.83393		Bra037006	-1.28193	0.717994		Bra014524	-3.23324	-0.831693
Bra023585	1.51263	0.223802		Bra007669	1.49057	-2.23024		Bra014414	-1.12937	0.710834		Bra028540	-11.9699	-0.831693
Bra039969	3.62866	0.168307		Bra018346	0.125136	-3.21942		Bra020379	-10.5667	0.708875		Bra033318	-12.5184	-0.831693
Bra004270	1.26876	0.168307		Bra022772	0.518199	-3.92133		Bra008329	-13.0612	0.708875		Bra028285	-1.70673	-0.831693
Bra011332	4.88105	4.0752		Bra006908	1.3693	-0.755779		Bra017093	-4.6552	0.708875		Bra021550	-1.54369	-0.831693
Bra024521	1.24164	3.16831		Bra006905	3.13138	-13.5534		Bra022965	-1.13018	0.707826		Bra037791	-1.81495	-0.831693
Bra004489	2.66507	3.04621		Bra032214	1.09578	-0.0768058		Bra026653	-6.07351	0.703344		Bra002886	-2.85112	-0.831693
Bra007660	3.847	2.45781		Bra001060	1.23893	-0.488806		Bra019543	-14.9234	0.703184		Bra034066	-12.3518	-0.831693
Bra000436	2.22925	2.30216		Bra033938	0.420043	-1.36075		Bra005208	-2.62873	0.698821		Bra001277	-2.78073	-0.831693
Bra039762	0.92734	1.68188		Bra031382	0.682904	-1.39042		Bra014371	-1.50717	0.693935		Bra032340	-11.7132	-0.831693
Bra005969	1.3037	0.852805		Bra040598	0.1861	-1.67445		Bra035801	-1.28265	0.689423		Bra030336	-14.7498	-0.831693
Bra004125	1.43261	0.714275		Bra040157	0.305817	-2.5635		Bra032160	-3.3657	0.687681		Bra023786	-1.1787	-0.831693
Bra022183	1.08257	0.0888722		Bra040930	1.4761	-0.111801		Bra039268	-2.20883	0.686774		Bra014262	-3.95523	-0.831693
Bra012628	11.1365	11.7022		Bra010704	2.34855	-0.31712		Bra028142	-1.09792	0.685914		Bra036260	-11.3917	-0.831693
Bra007843	11.2688	7.43648		Bra007164	1.20416	-0.644066		Bra013522	-4.62873	0.680206		Bra031844	-13.3332	-0.831693
Bra010724	14.4065	6.2263		Bra017724	0.113613	-1.01102		Bra028461	-1.92275	0.679269		Bra015936	-11.1798	-0.831693
Bra016178	2.94719	3.86875		Bra024805	1.58384	-1.01612		Bra007094	-1.69327	0.679269		Bra021548	-1.2078	-0.833585
Bra025954	4.80798	2.97566		Bra002031	0.107542	-1.04028		Bra009117	-1.53281	0.679269		Bra005824	-2.16126	-0.839776
Bra024057	0.541195	2.69882		Bra037280	0.686246	-1.28421		Bra029677	-1.57854	0.679045		Bra029046	-1.34145	-0.839867
Bra017339	2.81421	2.58334		Bra016265	0.34855	-1.62524		Bra031087	-1.05953	0.674492		Bra025250	-1.27872	-0.840057
Bra024382	1.79358	2.42069		Bra037362	1.13823	-0.0540857		Bra025077	-1.93274	0.674198		Bra020140	-4.13688	-0.843009
Bra004000	0.463193	2.18717		Bra025286	1.8724	-0.262328		Bra038496	-1.11972	0.672981		Bra026919	-1.28406	-0.8436
Bra020142	0.628658	2.02629		Bra036787	1.29001	-0.302323		Bra019091	-15.6857	0.672349		Bra014712	-1.44653	-0.844077
Bra035336	0.271106	1.91928		Bra020982	1.64811	-0.532133		Bra005019	-3.60022	0.671683		Bra007234	-1.53853	-0.84729
Bra014264	1.03596	1.8788		Bra038281	0.00606397	-1.0369		Bra033921	-4.04377	0.670807		Bra038650	-1.60016	-0.851059
Bra019666	1.17863	1.83127		Bra039676	0.393638	-1.12715		Bra040421	-10.857	0.670807		Bra016153	-1.45192	-0.852552
Bra026756	0.0266221	1.75327		Bra024020	1.58559	-1.1961		Bra006971	-2.48629	0.669205		Bra014692	-1.83077	-0.85372
Bra036210	2.42572	1.71579		Bra026665	0.142773	-1.34071		Bra031478	-2.50943	0.667878		Bra026384	-1.24016	-0.858165
Bra011357	1.60174	1.59361		Bra008255	0.146149	-1.72191		Bra022212	-1.10266	0.667408		Bra036307	-2.57428	-0.859708
Bra003748	3.62258	1.49023		Bra003944	0.139238	-2.303		Bra003030	-3.54627	0.665806		Bra037216	-1.8093	-0.860262
Bra016010	0.55225	1.43134		Bra017450	1.69122	-2.43656		Bra022180	-1.31441	0.66454		Bra015379	-3.39079	-0.861855
Bra031385	1.86312	1.22275		Bra038070	1.17678	-0.429595		Bra035531	-1.01135	0.663071		Bra016773	-1.34333	-0.862067
Bra035633	1.35936	1.16831		Bra019286	1.44327	-0.568659		Bra009798	-2.01135	0.663071		Bra003032	-1.57956	-0.863636
Bra023513	0.731166	1.11108		Bra018529	1.40249	-1.03814		Bra034547	-2.91824	0.663071		Bra005212	-1.23532	-0.863636
Bra026672	0.233073	1.07668		Bra011605	0.35505	-1.58464		Bra027568	-2.16662	0.662121		Bra001903	-1.90626	-0.864115
Bra037196	0.64046	1.03867		Bra024032	1.10615	-0.135847		Bra031662	-5.83963	0.661954		Bra001059	-1.03835	-0.864608
Bra012558	0.628039	1.03606		Bra020343	1.48348	-0.286888		Bra015024	-2.04377	0.661347		Bra031555	-1.23572	-0.86587
Bra024021	0.638364	1.01893		Bra021551	1.33694	-0.817047		Bra038501	-2.01339	0.658112		Bra005169	-11.8926	-0.867317
Bra026973	2.06057	1.0163		Bra016765	0.511075	-1.393		Bra007315	-3.0853	0.654422		Bra023829	-1.44673	-0.86853
Bra009930	1.25413	1.0163		Bra029230	0.432261	-1.49758		Bra008366	-3.26616	0.653734		Bra003789	-1.6257	-0.86853
Bra006167	1.48873	0.985443		Bra032246	0.084817	-2.71434		Bra003860	-9.77778	0.653734		Bra016163	-1.5325	-0.869066
Bra035239	1.05375	0.939173		Bra027540	0.402386	-2.96845		Bra018556	-3.3657	0.653734		Bra002258	-1.07707	-0.874218
Bra020154	1.56005	0.920379		Bra016191	0.314297	-3.187		Bra019952	-1.66526	0.653734		Bra004130	-2.04377	-0.878236
Bra028655	1.14454	0.91081		Bra021925	0.646415	-2.83169		Bra008681	-10.1906	0.653734		Bra020622	-4.413	-0.878999
Bra013335	1.84862	0.890773		Bra014527	3.86312	-8.18915		Bra000485	-1.60441	0.649606		Bra040580	-1.05971	-0.880056
Bra016782	1.18274	0.882003		Bra020388	1.84125	-0.0445419		Bra024101	-2.59266	0.645886		Bra002537	-1.01823	-0.884161
Bra002366	1.24574	0.872851		Bra019338	1.43736	-0.542187		Bra003426	-6.12507	0.64204		Bra000031	-1.62873	-0.886141
Bra030715	3.02662	0.846379		Bra035630	1.29122	-0.0816715		Bra000809	-1.11248	0.640895		Bra020673	-1.07221	-0.889159
Bra012838	1.86312	0.838158		Bra021758	1.24514	-0.211724		Bra033242	-1.71256	0.640375		Bra014842	-2.29531	-0.890587
Bra032135	1.16569	0.753269		Bra000023	1.17792	-0.214163		Bra017707	-5.413	0.640375		Bra035734	-1.445	-0.902776
Bra025891	2.71112	0.753269		Bra006762	1.17507	-0.26341		Bra040569	-3.58809	0.638937		Bra013203	-1.35963	-0.903705
Bra010459	1.07814	0.744656		Bra032167	1.56504	-0.416656		Bra017591	-1.13688	0.638627		Bra039764	-12.7762	-0.90445
Bra011982	1.89371	0.646354		Bra018492	1.19711	-0.423711		Bra041014	-2.84347	0.636086		Bra008238	-15.3637	-0.906461
Bra019229	1.30594	0.573291		Bra024136	1.17863	-0.542187		Bra013394	-1.3445	0.63554		Bra036090	-4.70673	-0.909696
Bra017951	1.11706	0.569669		Bra023679	1.59853	-0.581715		Bra011724	-1.10201	0.634328		Bra021265	-1.84875	-0.909696
Bra020135	1.71664	0.558253		Bra037903	1.18355	-0.869828		Bra037664	-1.3068	0.63397		Bra007904	-2.61205	-0.912183
Bra012146	1.13844	0.526761		Bra003889	0.4165	-1.01779		Bra022783	-12.9274	0.63397		Bra014636	-2.0378	-0.913188
Bra003733	1.2483	0.521188		Bra024858	1.1167	-1.04469		Bra032579	-1.75299	0.631553		Bra019689	-5.9666	-0.913223
Bra003423	1.72739	0.507793		Bra033598	2.01924	-1.05409		Bra001131	-1.21962	0.629887		Bra016025	-6.18673	-0.915758
Bra004367	1.11466	0.330578		Bra006812	0.0971836	-1.15362		Bra008131	-4.4588	0.627738		Bra019686	-1.15541	-0.915962
Bra015682	1.20211	0.316405		Bra016636	0.234218	-1.184		Bra029956	-2.21369	0.622873		Bra022668	-1.22792	-0.917667
Bra000267	1.76359	0.29704		Bra026631	0.236938	-1.28895		Bra035440	-9.77279	0.615766		Bra016194	-2.09821	-0.923616
Bra015771	1.20533	0.295686		Bra013678	0.754571	-1.38553		Bra033535	-11.3049	0.615766		Bra025875	-1.04377	-0.923616
Bra036542	1.00586	0.279338		Bra002367	0.203293	-1.39795		Bra024475	-1.5177	0.611913		Bra007656	-1.24935	-0.924803
Bra006273	1.77312	0.245526		Bra015053	0.786391	-1.54449		Bra023104	-1.26953	0.611715		Bra010788	-4.04377	-0.924803
Bra005558	3.27816	0.168307		Bra022905	0.201885	-1.69184		Bra023377	-10.6908	0.608879		Bra034610	-3.55642	-0.929304
Bra038402	2.77386	0.168307		Bra017508	0.876233	-1.79039		Bra012057	-17.3204	0.604781		Bra030434	-2.78073	-0.931229
Bra015661	1.06572	0.168307		Bra012850	1.1224	-1.88031		Bra004082	-1.1837	0.604406		Bra030170	-10.135	-0.931229
Bra009030	2.40627	0.168307		Bra013660	0.190784	-1.88037		Bra030994	-9.82855	0.604406		Bra039777	-1.03559	-0.933573
Bra012887	1.81421	0.168307		Bra016126	0.698476	-1.98286		Bra031452	-12.5651	0.603402		Bra016267	-1.15715	-0.93603
Bra005098	1.45985	0.155596		Bra011815	0.469046	-2.01932		Bra003391	-1.2473	0.602203		Bra034561	-2.89792	-0.937822
Bra018966	1.38919	0.147548		Bra029495	1.57094	-2.09473		Bra003598	-4.11416	0.600418		Bra018806	-1.27643	-0.937822
Bra018602	1.65667	0.068771		Bra006873	1.28527	-2.20192		Bra034036	-3.98237	0.598941		Bra024491	-2.4588	-0.938608
Bra032365	1.36675	0.0514931		Bra034088	0.310076	-2.4072		Bra011461	-1.71169	0.591806		Bra021385	-1.42404	-0.941318
Bra023102	1.69647	0.0308032		Bra011579	2.27816	-2.41666		Bra002235	-2.79584	0.583344		Bra008823	-1.31544	-0.943586
Bra012567	1.89483	2.3907		Bra031735	0.584697	-3.12448		Bra017373	-12.6466	0.583344		Bra026585	-11.2925	-0.947171
Bra001626	1.03152	2.33058		Bra022100	0.814214	-3.19426		Bra031335	-2.72184	0.583344		Bra004266	-13.629	-0.947171
Bra032644	0.570943	1.0752		Bra037076	1.62461	-3.22401		Bra017572	-3.62873	0.583344		Bra007982	-1.15924	-0.947171
Bra034271	0.912451	1.05414		Bra039804	0.453732	-11.8543		Bra019578	-1.43281	0.576772		Bra015935	-2.83732	-0.947171
Bra034675	1.1353	0.835083		Bra005681	1.86312	-1.2102		Bra034024	-1.74638	0.574627		Bra024169	-1.98932	-0.947171
Bra014437	1.62418	0.592805		Bra012181	2.38919	-8.15157		Bra032875	-1.5808	0.573563		Bra009312	-3.27643	-0.948877
Bra019307	1.34855	0.328771		Bra034041	0.0988849	-2.60699		Bra013104	-1.13781	0.572801		Bra008627	-2.06197	-0.949434
Bra040150	1.21022	0.0790394		Bra033615	1.10775	-0.0791308		Bra002236	-1.09107	0.571662		Bra039742	-1.66625	-0.952548
Bra000760	0.588501	1.87613		Bra011862	1.12616	-0.293597		Bra036332	-2.413	0.571662		Bra029025	-1.12394	-0.953684
Bra019352	1.16011	0.390699		Bra026610	1.71545	-2.71922		Bra014467	-11.4233	0.571662		Bra032737	-1.31071	-0.953684
Bra001003	0.0638735	1.02979		Bra040407	1.23634	-0.0145573		Bra019669	-1.94913	0.571066		Bra020731	-1.21553	-0.95455
Bra031268	1.18505	0.283784		Bra035635	1.32969	-0.232231		Bra020397	-1.94423	0.570405		Bra004334	-3.04377	-0.957224
Bra022433	2.44809	0.753269		Bra001614	2.06476	-1.24673		Bra030242	-1.05386	0.569454		Bra037386	-1.90884	-0.959798
Bra000596	1.08022	0.948994		Bra034418	1.31097	-1.49827		Bra005189	-1.48983	0.567914		Bra029971	-1.53929	-0.960277
Bra018342	1.79495	0.860184		Bra021603	0.142646	-2.10471		Bra011742	-4.91824	0.566856		Bra015461	-11.6186	-0.960976
Bra036395	1.45266	0.50391		Bra020827	1.47103	-2.81355		Bra034981	-2.3657	0.565197		Bra024425	-1.31267	-0.961892
Bra012615	1.49539	0.2272		Bra020828	0.929761	-3.29112		Bra016789	-3.36365	0.563743		Bra014637	-3.17622	-0.964144
Bra023362	1.15338	0.68288		Bra021759	0.819997	-1.28204		Bra000935	-2.87384	0.560624		Bra031706	-1.10862	-0.964448
Bra036507	1.17346	1.09431		Bra016477	1.12616	-0.568659		Bra000159	-1.65535	0.55811		Bra016432	-5.54627	-0.96496
Bra007929	0.206011	2.31855		Bra011514	0.0140632	-1.53213		Bra028125	-1.41698	0.556577		Bra021024	-11.0759	-0.969197
Bra009947	1.56428	2.06586		Bra007162	0.470391	-1.06518		Bra016702	-1.31749	0.556483		Bra002625	-1.07291	-0.973049
Bra028814	0.301525	2.03741		Bra007161	0.24291	-1.78278		Bra024257	-1.37239	0.556377		Bra020052	-2.6812	-0.976083
Bra039041	0.66149	1.96667		Bra031698	0.707845	-2.78344		Bra029092	-12.2355	0.55533		Bra009101	-1.28821	-0.977673
Bra026092	0.819351	1.92012		Bra001642	1.18274	-0.0161179		Bra007163	-3.28478	0.55533		Bra027092	-1.71256	-0.978535
Bra026569	1.78912	1.82542		Bra008667	0.668843	-1.48832		Bra011023	-10.0812	0.55533		Bra010088	-12.8889	-0.978535
Bra036710	0.541195	1.7649		Bra012613	0.0315209	-1.50154		Bra001302	-1.74478	0.553455		Bra001207	-1.01823	-0.979539
Bra031094	0.507407	1.75772		Bra004680	0.328202	-1.50412		Bra022161	-5.62873	0.552971		Bra023099	-2.17305	-0.981154
Bra035799	2.26912	1.69187		Bra009083	2.21105	-3.29112		Bra001232	-1.1743	0.551802		Bra035885	-2.78073	-0.983696
Bra012667	0.187269	1.62015		Bra027763	0.79556	-4.28173		Bra039051	-6.66338	0.548698		Bra028472	-2.27823	-0.983696
Bra017170	0.126158	1.61053		Bra002009	1.43428	-10.3378		Bra022932	-12.8663	0.546818		Bra029480	-2.64323	-0.983696
Bra037409	1.30673	1.58546		Bra005811	1.90109	-3.73858		Bra033384	-8.99358	0.546818		Bra011304	-2.41098	-0.985499
Bra010760	0.260386	1.51167		Bra000391	1.49449	-4.04115		Bra000333	-8.79551	0.546818		Bra036169	-1.36947	-0.988826
Bra017669	0.126158	1.47349		Bra018964	1.57222	-0.355255		Bra029928	-1.14565	0.546818		Bra008344	-4.12177	-0.992158
Bra032033	0.136574	1.4521		Bra035992	1.26692	-0.18533		Bra002156	-1.14985	0.545161		Bra018953	-5.01339	-0.993965
Bra024577	0.386473	1.42522		Bra036405	2.23151	-0.291125		Bra030295	-2.89176	0.542702		Bra039973	-3.42843	-0.993965
Bra037765	0.327071	1.39779		Bra017641	3.67322	-2.73858		Bra002407	-1.40634	0.542702		Bra033415	-1.00489	-0.994958
Bra023970	0.541195	1.37476		Bra015296	0.643765	-3.40155		Bra004127	-1.47407	0.540966		Bra033901	-1.8957	-0.996715
Bra034070	0.285181	1.34991		Bra012153	1.24315	-3.21416		Bra018682	-2.54627	0.540275		Bra006714	-3.8609	-0.996753
Bra030792	0.241022	1.33735		Bra032681	0.303165	-1.468		Bra010489	-1.01952	0.539905		Bra009968	-0.0907647	-1.00162
Bra012616	0.777124	1.33089		Bra024638	1.11022	-3.75453		Bra005495	-1.32077	0.539222		Bra000096	-2.21369	-1.00162
Bra037714	0.0171151	1.23316		Bra024112	1.26673	-0.060957		Bra015347	-2.24121	0.536458		Bra000635	-0.614723	-1.00338
Bra014858	0.573328	1.23187		Bra033749	1.83811	-0.509765		Bra035062	-1.00629	0.535089		Bra003055	-1.33706	-1.00502
Bra006553	0.0949898	1.17801		Bra027376	0.0447356	-1.89628		Bra027731	-1.3068	0.534435		Bra039844	-2.59139	-1.00536
Bra032828	0.237189	1.17191		Bra026561	1.3777	-10.1108		Bra037113	-3.17383	0.534327		Bra024255	-0.152049	-1.00606
Bra023843	0.485913	1.14645		Bra001707	1.59519	-0.0138966		Bra029535	-2.85112	0.530877		Bra000377	-0.775551	-1.00614
Bra036285	0.0777948	1.13219		Bra011646	1.48278	-0.0810528		Bra023403	-2.12866	0.530877		Bra029670	-0.901115	-1.0073
Bra035637	0.917344	1.12151		Bra010706	1.32307	-0.585868		Bra001178	-4.26616	0.530877		Bra036406	-0.452435	-1.00802
Bra013284	0.187087	1.11206		Bra030504	1.01542	-0.861751		Bra019818	-2.00313	0.530877		Bra007731	-0.214731	-1.00828
Bra002045	0.00239026	1.10887		Bra005598	0.027216	-1.09556		Bra002907	-4.41816	0.530877		Bra005059	-1.17068	-1.00923
Bra019574	0.54969	1.082		Bra011877	0.261395	-1.14503		Bra028133	-10.9856	0.530877		Bra021408	-0.518747	-1.01003
Bra012370	0.833085	1.04039		Bra035332	0.609099	-1.20673		Bra025828	-4.26616	0.530877		Bra017672	-0.100435	-1.01003
Bra022351	0.0106806	1.03941		Bra011437	0.681677	-1.70616		Bra028754	-2.43955	0.52903		Bra026988	-1.22686	-1.01003
Bra005820	0.148184	1.02858		Bra028126	0.462693	-1.9293		Bra005070	-2.3068	0.521944		Bra009768	-0.767825	-1.01227
Bra016269	0.69296	1.0253		Bra001547	1.18756	-0.290103		Bra002154	-2.00225	0.521486		Bra003393	-1.84583	-1.01227
Bra029771	0.0990896	1.02166		Bra018157	2.01287	-0.74423		Bra017480	-10.6744	0.51623		Bra006700	-0.834672	-1.01492
Bra000193	0.126158	1.01077		Bra002328	1.41136	-1.06199		Bra002487	-1.09352	0.514482		Bra024068	-0.250833	-1.01653
Bra034363	1.25099	0.662121		Bra026893	2.36562	-0.0947277		Bra003136	-1.93322	0.514463		Bra021736	-2.075	-1.01655
Bra007871	1.07401	0.587606		Bra006215	1.39918	-0.287373		Bra000564	-1.24491	0.512461		Bra032089	-0.758365	-1.02434
Bra021478	1.05426	0.560624		Bra023436	1.46719	-0.305624		Bra020119	-2.78073	0.509344		Bra006124	-0.834314	-1.02434
Bra020928	0.530224	1.21138		Bra041073	0.379651	-1.22248		Bra008575	-2.55834	0.509344		Bra022569	-1.06649	-1.02434
Bra036473	1.04816	1.16831		Bra025614	1.6787	-1.45318		Bra013431	-1.26818	0.508237		Bra015881	-1.48918	-1.02434
Bra031170	2.18505	2.2127		Bra016862	0.359972	-1.48098		Bra005641	-2.4588	0.507617		Bra007756	-9.51659	-1.02434
Bra015819	1.6932	1.28378		Bra017826	1.07066	-1.97465		Bra007297	-1.54627	0.507109		Bra030111	-12.7888	-1.02434
Bra002834	1.45736	0.886536		Bra008947	1.11937	-1.98144		Bra000860	-2.73891	0.507109		Bra034523	-0.135367	-1.02542
Bra019305	3.37409	0.753269		Bra021530	0.00450202	-2.32568		Bra026418	-1.59207	0.507109		Bra031205	-0.103848	-1.02651
Bra034079	1.44809	0.055832		Bra027508	0.0436957	-2.41666		Bra038924	-3.70673	0.505342		Bra020836	-1.19384	-1.03134
Bra028590	0.433481	1.41569		Bra010304	2.37991	-12.6413		Bra033473	-1.5052	0.504771		Bra024559	-0.58656	-1.03251
Bra036790	2.16569	1.2272		Bra027115	1.01231	-2.86732		Bra010995	-3.3974	0.502726		Bra009487	-2.17501	-1.03333
Bra012541	1.80968	0.51623		Bra006745	1.26204	-1.77923		Bra018437	-1.05317	0.501433		Bra014298	-0.0567062	-1.03701
Bra020340	1.13983	0.793911		Bra005612	2.82465	-0.0796208		Bra020935	-1.1319	0.49805		Bra009352	-1.86959	-1.03716
Bra012446	1.41566	2.58334		Bra035807	1.91465	-0.1212		Bra028055	-1.4588	0.497491		Bra009006	-0.877874	-1.03763
Bra024395	3.3188	0.945914		Bra012612	1.62866	-0.153621		Bra023025	-4.6552	0.495471		Bra034277	-0.354969	-1.0398
Bra035164	2.17346	2.89077		Bra002896	1.17346	-0.153621		Bra001098	-1.32345	0.494957		Bra033251	-0.208154	-1.04099
Bra019897	1.08176	1.16831		Bra025346	1.00751	-0.17273		Bra037614	-4.19577	0.490235		Bra035435	-13.286	-1.04115
Bra006335	1.08619	0.729422		Bra008924	1.43428	-0.31712		Bra031135	-1.83077	0.490235		Bra036883	-2.69269	-1.04268
Bra029710	1.10307	0.600418		Bra016558	1.12616	-0.377662		Bra006051	-11.7668	0.490235		Bra017529	-3.11088	-1.0432
Bra024590	11.9415	8.52419		Bra034224	2.38919	-0.416656		Bra029043	-1.82137	0.490235		Bra003177	-0.193145	-1.04361
Bra019179	1.82375	1.04781		Bra012530	0.141588	-1.37085		Bra037857	-3.04377	0.490235		Bra002106	-0.0783809	-1.04582
Bra026615	0.162003	1.71651		Bra035213	0.756701	-1.54219		Bra020207	-11.6819	0.490235		Bra010728	-1.50795	-1.0472
Bra040117	2.41061	1.63779		Bra037863	1.88359	-1.63905		Bra007980	-12.442	0.490235		Bra003444	-2.72184	-1.04742
Bra016487	1.57637	0.528122		Bra017076	1.18393	-1.68155		Bra036336	-10.8339	0.490235		Bra019959	-3.91824	-1.05012
Bra006123	1.21927	0.0480125		Bra036516	0.0266221	-1.77511		Bra003270	-1.1564	0.484521		Bra037296	-0.949684	-1.05239
Bra019705	8.39588	10.286		Bra025457	0.996875	-1.90208		Bra005748	-11.9043	0.483809		Bra004158	-0.442503	-1.05272
Bra009569	3.76557	2.61761		Bra018130	0.418047	-2.02809		Bra006713	-2.478	0.48131		Bra038942	-0.0951049	-1.05296
Bra016034	2.30468	0.442929		Bra008101	2.03205	-2.50977		Bra031666	-1.52376	0.477476		Bra023984	-0.597084	-1.05344
Bra016721	1.47408	0.0308032		Bra004026	0.903765	-3.15362		Bra032831	-1.36213	0.47588		Bra002512	-0.671798	-1.05409
Bra040530	0.541195	1.19527		Bra020036	0.501821	-5.2691		Bra014401	-1.72232	0.475299		Bra013956	-1.62873	-1.05409
Bra002594	3.37409	0.975662		Bra035415	0.927634	-2.16559		Bra024709	-1.06269	0.472266		Bra025433	-4.26616	-1.05409
Bra035131	2.09578	0.868746		Bra016233	0.967896	-5.09848		Bra030183	-1.26266	0.470491		Bra001992	-2.6812	-1.05409
Bra022166	1.31378	0.712627		Bra019766	1.12616	-0.00742057		Bra009613	-5.23139	0.468966		Bra010593	-0.725085	-1.0595
Bra024205	1.04066	0.235421		Bra011885	3.34855	-2.15362		Bra000280	-1.33327	0.468612		Bra022326	-0.387103	-1.06022
Bra020569	1.11356	0.0232564		Bra034704	1.16224	-0.0281522		Bra028597	-4.15924	0.467867		Bra001488	-1.97092	-1.06177
Bra022820	0.200158	1.37981		Bra037694	1.02662	-12.7756		Bra028367	-1.83807	0.465288		Bra016433	-2.62873	-1.06302
Bra019122	0.843224	1.07651		Bra014559	1.29684	-0.0156561		Bra001561	-11.7432	0.463763		Bra013123	-4.313	-1.06351
Bra004331	1.66149	0.0370622		Bra017980	0.923555	-2.96599		Bra014550	-1.73343	0.46305		Bra026991	-0.35399	-1.06391
Bra016220	4.01693	2.69187		Bra032174	1.93002	-1.54441		Bra028932	-14.483	0.462592		Bra033399	-0.0392658	-1.06616
Bra025835	2.71752	1.13916		Bra032084	0.438626	-1.64614		Bra038370	-5.78073	0.461088		Bra026494	-1.38842	-1.06616
Bra012925	0.878891	1.55533		Bra018250	0.4761	-1.1266		Bra039370	-1.69806	0.458165		Bra020903	-1.53281	-1.06616
Bra024413	1.63364	0.409967		Bra011282	0.557137	-1.12715		Bra015515	-3.04377	0.457813		Bra000610	-2.3213	-1.06616
Bra016457	1.44671	0.605078		Bra015281	0.656673	-1.41666		Bra032374	-3.62873	0.457813		Bra013856	-1.34271	-1.06758
Bra015971	0.499548	1.1506		Bra011701	0.493667	-1.4573		Bra040385	-1.96576	0.457813		Bra007071	-2.17152	-1.07048
Bra015896	2.38919	0.431341		Bra023998	0.397688	-3.54175		Bra013596	-2.3657	0.457813		Bra003531	-0.133486	-1.07116
Bra011481	3.62866	2.41623		Bra017473	1.44707	-0.447353		Bra003086	-6.43608	0.457813		Bra000913	-0.0535482	-1.07152
Bra038998	2.20416	4.04278		Bra011786	0.688752	-1.68414		Bra029966	-1.09352	0.455589		Bra014923	-0.00949729	-1.0727
Bra013591	1.38702	1.77903		Bra034196	1.15895	-0.104712		Bra024340	-4.17305	0.454061		Bra037934	-13.8043	-1.0727
Bra012258	0.0684423	1.38462		Bra033719	1.2277	-0.308131		Bra019664	-1.08029	0.451241		Bra032998	-0.991199	-1.07681
Bra009003	0.450998	1.35273		Bra030637	0.0423895	-1.7666		Bra038081	-2.1055	0.448859		Bra011916	-0.00320493	-1.07723
Bra040508	0.0913924	1.33823		Bra025418	1.77823	-4.22401		Bra036259	-1.91824	0.445841		Bra014638	-1.62439	-1.07745
Bra019537	3.49539	0.975662		Bra016763	0.723888	-6.47555		Bra028372	-1.47463	0.444397		Bra018357	-1.08684	-1.07785
Bra040637	1.04043	0.715795		Bra041010	1.29834	-1.45788		Bra025993	-2.59125	0.443941		Bra035451	-0.961305	-1.07785
Bra030962	1.01274	0.697677		Bra006949	0.499084	-2.72874		Bra030806	-4.10266	0.440927		Bra013382	-0.287618	-1.07891
Bra015735	1.12616	0.669205		Bra000647	0.408193	-1.53624		Bra009895	-4.40025	0.439853		Bra004109	-0.0983179	-1.07929
Bra040414	1.33737	0.595478		Bra037968	1.87377	-0.00161829		Bra029381	-1.13919	0.436142		Bra012807	-0.678388	-1.07962
Bra011236	1.44842	0.564235		Bra023938	1.27326	-0.254905		Bra036623	-1.49762	0.435591		Bra032010	-0.52351	-1.07962
Bra009990	1.78405	0.431341		Bra037586	1.04333	-0.546132		Bra024480	-1.01274	0.434822		Bra018019	-0.413678	-1.07978
Bra038316	1.26309	0.310911		Bra018233	1.04077	-13.715		Bra007712	-1.88283	0.43358		Bra009182	-1.41891	-1.08131
Bra024725	1.06708	0.207835		Bra010551	1.04267	-1.8848		Bra001562	-4.49694	0.431341		Bra023866	-0.539255	-1.08207
Bra023777	3.36805	0.0239168		Bra026607	1.46719	-0.0381442		Bra037088	-2.29531	0.431341		Bra028445	-0.620838	-1.08212
Bra024840	1.60894	0.67732		Bra014192	1.12616	-0.309741		Bra026803	-4.10266	0.431341		Bra035070	-1.3974	-1.08224
Bra034125	1.23468	0.190675		Bra016686	0.167185	-1.04028		Bra021798	-10.5519	0.431341		Bra006068	-0.0472731	-1.08357
Bra006782	1.04162	1.18082		Bra020017	1.96343	-0.0161179		Bra023577	-1.46377	0.430515		Bra024640	-1.08284	-1.08376
Bra015303	2.6932	1.3907		Bra013748	1.45022	-1.86411		Bra008443	-1.36717	0.427394		Bra021902	-0.4848	-1.08446
Bra013286	1.01952	0.610617		Bra018624	1.06926	-0.10272		Bra006586	-1.06761	0.427394		Bra001891	-2.62642	-1.08483
Bra020013	1.77136	0.364094		Bra000366	1.28442	-0.18533		Bra028625	-14.3582	0.427394		Bra016866	-1.44524	-1.08567
Bra031672	2.33197	0.0480125		Bra031371	0.978505	-1.20403		Bra015504	-1.20929	0.426288		Bra016549	-0.11737	-1.08719
Bra004449	1.51888	0.950127		Bra029258	1.34219	-1.89986		Bra034795	-1.87759	0.425082		Bra040749	-0.302458	-1.0875
Bra009752	0.794952	1.67732		Bra015912	0.114662	-3.90208		Bra029552	-1.05335	0.421755		Bra026758	-0.15036	-1.08803
Bra026223	11.1261	6.46776		Bra010880	1.2343	-4.16956		Bra023694	-1.03611	0.421073		Bra009529	-0.542221	-1.08826
Bra015829	3.16569	2.97566		Bra022770	0.0905339	-4.18925		Bra032141	-3.26616	0.419845		Bra008353	-0.537722	-1.08925
Bra038652	1.34855	2.33823		Bra006741	0.0493422	-4.32355		Bra013533	-1.24199	0.418285		Bra031028	-4.04377	-1.09473
Bra031943	1.24164	1.71263		Bra024539	0.569764	-14.3676		Bra018658	-1.40876	0.417127		Bra033224	-0.102111	-1.09473
Bra004984	2.17055	1.45371		Bra019087	0.398455	-14.6909		Bra006972	-1.39991	0.416234		Bra014254	-4.04377	-1.09473
Bra033656	0.916704	1.45071		Bra036212	2.09578	-0.246731		Bra031186	-9.54911	0.416234		Bra031002	-5.04377	-1.09473
Bra012141	0.0118251	1.39658		Bra012989	1.21692	-0.26559		Bra034122	-1.82308	0.416025		Bra011255	-10.7583	-1.09473
Bra008449	0.960734	1.30581		Bra032316	1.12465	-0.367746		Bra023635	-3.88507	0.414467		Bra004835	-2.55595	-1.09607
Bra025056	1.12616	1.27934		Bra040485	1.11438	-0.38189		Bra023454	-1.18418	0.413783		Bra039261	-0.609222	-1.09759
Bra025379	0.695229	1.22801		Bra035543	1.70166	-0.459725		Bra025803	-2.04377	0.413419		Bra015697	-1.01215	-1.09873
Bra025223	1.67365	1.22275		Bra022809	1.44685	-0.587355		Bra000889	-5.21369	0.413419		Bra017596	-1.2345	-1.10144
Bra016916	2.31257	1.21722		Bra003999	1.34855	-0.672996		Bra007144	-5.5032	0.409315		Bra028478	-1.1809	-1.10222
Bra001520	2.69175	1.19688		Bra004831	1.40513	-0.77511		Bra036698	-1.5177	0.407094		Bra031081	-0.100848	-1.10471
Bra002708	1.5412	1.16831		Bra038267	2.80709	-0.902083		Bra008541	-3.74421	0.406466		Bra002220	-0.981968	-1.10471
Bra026417	0.548115	1.10449		Bra014285	1.79754	-1.00162		Bra027054	-3.54627	0.402772		Bra027685	-1.32388	-1.10609
Bra001996	1.42781	1.08189		Bra010757	0.343563	-1.18533		Bra034934	-12.3909	0.402772		Bra019468	-0.643229	-1.10632
Bra005913	2.57094	1.04278		Bra002018	0.361764	-1.22891		Bra022840	-1.1476	0.402104		Bra037814	-0.408179	-1.10655
Bra004652	1.31171	0.971615		Bra009090	0.133594	-1.24301		Bra029146	-1.96615	0.402047		Bra023704	-1.81244	-1.10733
Bra024807	2.58302	0.913734		Bra009369	2.12616	-1.70616		Bra027321	-2.47376	0.401284		Bra015336	-0.171707	-1.10802
Bra003347	2.37409	0.868746		Bra031333	0.390219	-1.75954		Bra002113	-1.20811	0.401192		Bra037201	-0.718191	-1.11064
Bra024918	1.07725	0.816005		Bra037283	1.47465	-1.97064		Bra001911	-1.06191	0.400967		Bra018401	-1.54627	-1.1118
Bra015976	1.83338	0.782416		Bra011665	1.69711	-2.5479		Bra001886	-2.06622	0.397051		Bra039238	-0.797456	-1.11326
Bra018164	3.58559	0.753269		Bra040973	1.43549	-5.35526		Bra032770	-4.45607	0.395774		Bra023872	-0.396284	-1.1171
Bra033169	1.1995	0.749994		Bra009466	0.0276679	-14.7122		Bra018631	-1.20165	0.395717		Bra003069	-0.11485	-1.1171
Bra035646	2.09374	0.720848		Bra012972	2.19029	-1.48377		Bra002176	-1.06649	0.394375		Bra022980	-1.31028	-1.11927
Bra009916	1.3028	0.639811		Bra040398	1.12861	-0.0713637		Bra028466	-1.15924	0.39214		Bra036394	-2.31028	-1.11927
Bra001124	1.53278	0.624685		Bra001598	1.60009	-1.13655		Bra035818	-10.3849	0.390699		Bra026581	-0.0693023	-1.12026
Bra035000	1.04	0.522489		Bra012997	2.09578	-0.246731		Bra037576	-2.62873	0.390699		Bra001122	-2.68344	-1.12045
Bra026072	1.08409	0.50015		Bra029347	1.17507	-0.367746		Bra008921	-4.04377	0.390699		Bra027317	-0.299326	-1.1212
Bra020372	1.45736	0.499513		Bra035952	0.157867	-1.83169		Bra000713	-4.04377	0.390699		Bra037405	-0.918236	-1.1212
Bra005280	2.58559	0.490235		Bra036015	1.17255	-0.044687		Bra018334	-10.8923	0.390699		Bra008743	-1.52592	-1.1212
Bra031492	2.49539	0.168307		Bra021926	1.6527	-0.179617		Bra005807	-12.1482	0.390699		Bra033464	-2.91824	-1.1212
Bra012110	1.23187	0.116776		Bra020236	1.76359	-0.194263		Bra003077	-1.6175	0.390699		Bra014105	-2.04377	-1.12292
Bra019012	1.10388	1.1004		Bra028883	1.5152	-0.831693		Bra029768	-2.20883	0.385118		Bra033411	-0.178697	-1.12448
Bra019013	2.81421	0.168307		Bra013358	0.673299	-1.43656		Bra020267	-1.13688	0.384963		Bra033775	-0.357307	-1.12448
Bra029318	2.79495	1.82542		Bra028918	0.974155	-2.73858		Bra025281	-1.31125	0.384344		Bra015811	-2.04377	-1.12715
Bra007759	1.11028	0.68718		Bra037368	0.822004	-2.75056		Bra030339	-1.3194	0.38171		Bra014675	-3.62873	-1.12715
Bra009287	1.16391	0.0126558		Bra012571	0.481148	-3.14328		Bra036734	-1.03577	0.38151		Bra022786	-1.58656	-1.12937
Bra019271	1.65667	0.956803		Bra019777	0.443898	-4.35526		Bra026064	-1.73284	0.380226		Bra040762	-1.79713	-1.12937
Bra019092	1.73384	1.3907		Bra035148	0.295839	-5.14705		Bra003559	-1.51935	0.379362		Bra035194	-1.16112	-1.13125
Bra007448	1.18789	0.237569		Bra008435	0.0221244	-5.42995		Bra040357	-1.78073	0.378874		Bra010498	-1.20366	-1.13125
Bra030098	1.95	1.53914		Bra026963	0.0161043	-5.71434		Bra019526	-2.20203	0.377254		Bra015706	-0.940338	-1.13426
Bra010867	0.936604	1.06039		Bra027612	2.86312	-10.272		Bra009029	-1.34678	0.376549		Bra010116	-5.51625	-1.13426
Bra032909	1.22867	0.371399		Bra016458	1.12616	-0.111801		Bra015481	-1.37634	0.373626		Bra003057	-1.11873	-1.13547
Bra000592	1.31663	1.055		Bra021219	1.36717	-0.1212		Bra012733	-4.18127	0.37184		Bra004424	-1.51466	-1.13547
Bra020606	0.802582	1.00085		Bra025361	1.70266	-0.17273		Bra034373	-1.38842	0.369941		Bra024379	-2.2341	-1.1375
Bra012118	3.18505	4.78302		Bra011082	1.3825	-0.246731		Bra000371	-1.27509	0.367616		Bra008919	-0.713122	-1.13912
Bra007015	0.191253	1.13462		Bra025834	1.37127	-0.260151		Bra018410	-2.009	0.365344		Bra016732	-1.80276	-1.13912
Bra019225	1.29608	0.338232		Bra003382	1.24901	-0.279152		Bra025646	-13.3148	0.360952		Bra030449	-0.21673	-1.13982
Bra010731	1.89875	0.627738		Bra037365	1.90684	-0.284205		Bra016667	-1.6812	0.360952		Bra036881	-2.20423	-1.14102
Bra022853	1.03838	0.722896		Bra016080	1.28744	-0.326458		Bra010337	-1.07853	0.360952		Bra027521	-0.685081	-1.14203
Bra024861	0.516673	1.09771		Bra007069	1.23827	-0.788625		Bra026027	-4.26616	0.360952		Bra009263	-0.185786	-1.14364
Bra038784	0.388476	1.07176		Bra012735	1.51848	-1.02434		Bra004771	-1.72395	0.360293		Bra016945	-1.27118	-1.14364
Bra023838	0.193272	1.17298		Bra039927	1.56109	-1.41666		Bra029017	-4.43863	0.35841		Bra018933	-1.9385	-1.14503
Bra038094	5.86513	0.168307		Bra002564	0.315636	-1.84258		Bra008750	-1.73711	0.357785		Bra005229	-1.92631	-1.1472
Bra036761	0.175067	1.21722		Bra033813	0.626543	-2.04968		Bra009250	-1.99677	0.356167		Bra020508	-0.71451	-1.14792
Bra012908	1.26001	0.2272		Bra012720	0.126158	-2.33419		Bra009642	-1.33105	0.355934		Bra005581	-0.368823	-1.15005
Bra025216	9.05778	10.9073		Bra000108	0.978601	-2.6093		Bra011147	-2.4588	0.355934		Bra016185	-1.4115	-1.15362
Bra021821	11.216	10.6856		Bra036360	0.818036	-2.94717		Bra039397	-1.92829	0.355934		Bra026116	-10.6453	-1.15362
Bra031724	2.29197	3.88572		Bra018572	4.21362	-10.7097		Bra026161	-1.72628	0.355392		Bra033355	-0.379077	-1.15362
Bra003946	0.403692	1.90527		Bra033315	3.81517	-0.532133		Bra038252	-1.21714	0.355106		Bra032572	-1.3068	-1.15362
Bra007662	1.42161	1.66307		Bra026104	3.71112	-0.831693		Bra007237	-3.31679	0.35472		Bra007051	-1.51113	-1.15362
Bra018707	2.39465	1.4368		Bra009953	0.215619	-2.06873		Bra007152	-1.17942	0.353224		Bra028999	-1.78073	-1.15362
Bra027148	0.63792	1.40343		Bra035002	0.479537	-3.17154		Bra038872	-4.91824	0.352731		Bra009969	-2.14846	-1.15362
Bra018559	0.34855	1.38332		Bra002400	0.128951	-5.25796		Bra030385	-2.26923	0.352486		Bra011758	-4.10266	-1.15362
Bra019299	0.50643	1.19805		Bra024708	0.528178	-1.23812		Bra040174	-13.4172	0.349914		Bra009181	-0.449678	-1.15428
Bra019912	1.50175	1.15326		Bra008695	0.895557	-1.9871		Bra032369	-4.3657	0.348879		Bra028219	-0.72532	-1.15749
Bra025783	1.66831	1.12983		Bra029717	1.888	-10.8449		Bra032143	-3.3657	0.348879		Bra003835	-0.2117	-1.1608
Bra015827	0.875834	1.05549		Bra026368	3.36152	-1.88232		Bra013788	-5.3657	0.348879		Bra027737	-0.272602	-1.16129
Bra005536	1.74816	0.842537		Bra016785	0.887473	-2.13835		Bra004178	-1.00313	0.348879		Bra013161	-1.13378	-1.1614
Bra021756	1.27816	0.627738		Bra012114	0.814214	-4.41666		Bra012389	-4.3657	0.348879		Bra036751	-0.279255	-1.16234
Bra036316	1.75984	0.615766		Bra021754	1.60009	-4.73858		Bra000589	-1.61081	0.348879		Bra007336	-0.989319	-1.1629
Bra037429	1.79993	0.405346		Bra032045	2.41566	-8.2656		Bra013092	-4.98237	0.345184		Bra008240	-0.504917	-1.16321
Bra036055	0.70166	1.5727		Bra027791	1.20416	-10.8979		Bra002895	-3.82804	0.343393		Bra011819	-0.897378	-1.16505
Bra038680	1.20678	0.667878		Bra033006	0.22852	-1.03651		Bra037948	-1.27898	0.342481		Bra008657	-1.36278	-1.16535
Bra021766	1.05426	0.905272		Bra014604	1.98598	-0.00161829		Bra039543	-1.09721	0.341143		Bra003288	-0.471296	-1.16611
Bra015428	1.30019	0.222754		Bra014265	1.28181	-0.00619102		Bra001020	-1.16953	0.340792		Bra009824	-1.79584	-1.16873
Bra015956	1.62042	0.462038		Bra026239	1.14454	-0.00857105		Bra012371	-1.87455	0.339405		Bra010936	-0.140443	-1.17154
Bra027863	1.12616	0.254037		Bra031203	1.3188	-0.011017		Bra019776	-2.61081	0.338232		Bra035756	-0.449927	-1.17154
Bra019145	2.10801	0.996126		Bra030355	2.02662	-0.0161179		Bra015613	-1.52511	0.335577		Bra030747	-1.79865	-1.17154
Bra037350	3.28536	3.70436		Bra009385	1.12616	-0.0187788		Bra015362	-1.16436	0.335204		Bra015961	-0.214879	-1.17273
Bra003679	1.21213	1.04966		Bra011204	1.36901	-0.0243384		Bra008612	-1.08916	0.334539		Bra019659	-0.285858	-1.17303
Bra017950	1.43932	0.956803		Bra040611	1.44809	-0.0243384		Bra036582	-1.08755	0.332995		Bra004710	-1.82569	-1.17397
Bra017758	1.10754	1.73465		Bra020959	1.86312	-0.0243384		Bra035544	-1.50943	0.332694		Bra030423	-1.47927	-1.17409
Bra031686	1.77001	0.627738		Bra028312	1.62866	-0.0243384		Bra002745	-1.34777	0.331805		Bra006585	-0.145647	-1.17565
Bra022839	1.00417	0.466648		Bra034243	2.77001	-0.0243384		Bra030575	-2.75997	0.326569		Bra040375	-1.67221	-1.17634
Bra006391	1.03562	0.374055		Bra035172	2.8266	-0.0243384		Bra032189	-4.17305	0.324426		Bra008430	-0.21412	-1.17775
Bra025025	0.715333	1.2104		Bra008346	1.96746	-0.0243384		Bra000450	-1.58809	0.324426		Bra000698	-0.426743	-1.17814
Bra011548	0.07171	1.29116		Bra018714	1.4207	-0.0296327		Bra040743	-1.2278	0.323761		Bra027940	-1.39213	-1.18317
Bra017667	1.403	0.789795		Bra030249	1.22925	-0.0319919		Bra005644	-3.1433	0.32031		Bra026409	-0.485744	-1.18434
Bra005979	1.0751	1.27818		Bra014683	1.13584	-0.0347852		Bra013683	-5.62873	0.32031		Bra033225	-0.0153005	-1.18533
Bra013152	0.462418	1.24631		Bra036462	1.00934	-0.0381442		Bra037901	-13.9079	0.32031		Bra038369	-0.855834	-1.18533
Bra024059	0.609367	1.02147		Bra034376	1.09342	-0.0402799		Bra033873	-10.8752	0.32031		Bra038445	-2.52294	-1.18533
Bra040939	1.82062	0.301573		Bra011827	1.61251	-0.0411467		Bra006911	-1.4588	0.31717		Bra005919	-1.23037	-1.18632
Bra017293	1.0714	0.276948		Bra017739	1.51263	-0.044687		Bra019587	-3.02174	0.315864		Bra026834	-1.21088	-1.18784
Bra013020	1.6152	0.77836		Bra001706	1.22237	-0.0458181		Bra036166	-1.39169	0.315148		Bra026630	-2.54627	-1.18876
Bra015290	1.04899	1.56062		Bra018746	1.14527	-0.0492847		Bra026740	-1.04377	0.315148		Bra034697	-0.314758	-1.19015
Bra038844	1.90415	1.22942		Bra010060	2.4435	-0.0540857		Bra006345	-1.14565	0.313737		Bra022267	-4.3657	-1.19426
Bra036728	1.42598	1.00075		Bra032170	1.08093	-0.0630188		Bra016311	-9.70819	0.312697		Bra033239	-0.0085916	-1.19558
Bra028274	1.34668	0.244703		Bra000739	1.09244	-0.06364		Bra024822	-3.70673	0.312697		Bra003659	-0.652892	-1.19715
Bra040561	0.316129	1.26142		Bra016441	2.16214	-0.0687325		Bra014277	-1.38587	0.31066		Bra040761	-0.69838	-1.19765
Bra005922	3.52024	3.08258		Bra012785	1.11567	-0.069853		Bra031109	-1.7412	0.31066		Bra026869	-0.683365	-1.19984
Bra008308	1.01513	2.75327		Bra010524	2.84076	-0.0727014		Bra017104	-1.64568	0.309483		Bra030601	-2.82804	-1.20093
Bra035139	0.65367	1.60271		Bra020886	1.2158	-0.0727014		Bra036936	-1.88202	0.308031		Bra002582	-0.698808	-1.20139
Bra032646	1.44005	1.41623		Bra003732	2.30253	-0.0727014		Bra001125	-1.24971	0.307013		Bra007906	-0.322955	-1.20295
Bra024788	0.873771	1.15038		Bra000161	1.4942	-0.0727014		Bra039867	-12.0997	0.30581		Bra034128	-1.84062	-1.20343
Bra015783	1.08208	0.987066		Bra016172	1.46319	-0.0796208		Bra024209	-10.9237	0.30581		Bra010581	-2.64013	-1.20567
Bra029989	1.00958	0.909219		Bra019908	1.36482	-0.0810528		Bra016099	-1.48594	0.304995		Bra016503	-0.148813	-1.20589
Bra029492	1.47193	0.753269		Bra015767	4.92202	-0.0947277		Bra008453	-1.0328	0.304809		Bra008341	-0.853943	-1.2072
Bra003596	1.92279	0.30581		Bra006298	2.57094	-0.0947277		Bra038898	-7.11702	0.304511		Bra008107	-1.20306	-1.2073
Bra011398	1.61599	0.279767		Bra014346	2.05216	-0.0947277		Bra002769	-1.04377	0.302162		Bra013983	-0.387546	-1.20947
Bra038797	1.26423	0.266093		Bra000479	2.65667	-0.0947277		Bra035802	-1.07192	0.300289		Bra008591	-4.15924	-1.2102
Bra014468	1.06726	0.238696		Bra016991	2.34855	-0.0947277		Bra014801	-1.36509	0.297866		Bra033035	-0.174351	-1.2102
Bra015669	1.4768	0.213395		Bra016507	2.12616	-0.0947277		Bra016150	-1.55191	0.29759		Bra013909	-0.236412	-1.2102
Bra037008	2.26782	0.0239168		Bra033428	1.26074	-0.09858		Bra041038	-4.88027	0.29704		Bra028595	-2.33851	-1.2123
Bra018695	1.75801	0.244256		Bra022655	2.90474	-0.101782		Bra024294	-1.00487	0.296927		Bra016060	-3.4588	-1.21278
Bra022135	0.0106806	2.7898		Bra032775	1.61395	-0.104712		Bra026393	-1.92736	0.295857		Bra002264	-0.784475	-1.2147
Bra024939	3.99557	2.69669		Bra031193	1.56976	-0.106316		Bra002914	-2.28468	0.295826		Bra027206	-0.462678	-1.21485
Bra012745	1.3825	2.33823		Bra037639	1.50145	-0.107328		Bra026131	-1.01135	0.293838		Bra002440	-1.31295	-1.21636
Bra025135	0.268177	1.89529		Bra026990	1.86312	-0.107328		Bra028118	-2.11088	0.293838		Bra027764	-0.817259	-1.21682
Bra014044	1.2676	1.30899		Bra037348	1.36901	-0.109227		Bra031528	-11.4959	0.293838		Bra018940	-1.63222	-1.2178
Bra028024	1.87211	0.868746		Bra025672	1.09374	-0.114093		Bra007463	-1.53156	0.292852		Bra032649	-1.16846	-1.21942
Bra014388	1.81421	0.698821		Bra014818	1.35677	-0.117997		Bra040663	-1.36213	0.291455		Bra016719	-0.429347	-1.21959
Bra009758	1.1833	0.698821		Bra025381	1.46221	-0.118574		Bra014079	-1.12682	0.290752		Bra010937	-0.646738	-1.22126
Bra019386	1.00632	0.689139		Bra029272	1.1861	-0.1212		Bra004232	-1.96977	0.289613		Bra010967	-2.61927	-1.22164
Bra019522	1.55731	0.247162		Bra037746	2.10413	-0.1212		Bra007063	-1.12439	0.288601		Bra015501	-0.742981	-1.2237
Bra029253	0.07171	1.90527		Bra029923	1.24164	-0.123874		Bra000560	-1.51367	0.287093		Bra013426	-5.58809	-1.22401
Bra010553	1.50084	0.85145		Bra001975	2.00863	-0.124475		Bra035466	-5.13892	0.286143		Bra011833	-3.85112	-1.22401
Bra017753	2.19223	0.710971		Bra025220	1.10639	-0.124475		Bra037671	-1.93613	0.285346		Bra022710	-4.85112	-1.22401
Bra012871	0.655595	1.33667		Bra025295	1.2443	-0.125052		Bra017524	-1.40366	0.285224		Bra034065	-12.3428	-1.23024
Bra030906	1.32581	0.0360589		Bra018513	1.08434	-0.133157		Bra007126	-1.08957	0.283784		Bra031889	-3.31679	-1.23024
Bra009485	1.58956	0.838158		Bra008661	1.40211	-0.133322		Bra028928	-4.04377	0.283784		Bra029372	-0.155613	-1.2313
Bra015867	2.01513	1.16831		Bra035052	1.61714	-0.134256		Bra004139	-4.04377	0.283784		Bra013077	-0.47012	-1.23178
Bra035147	1.95623	0.698821		Bra032810	1.50643	-0.136548		Bra025163	-11.2643	0.283784		Bra006943	-1.4588	-1.23505
Bra025458	1.62366	1.66581		Bra002685	1.55827	-0.136548		Bra034912	-1.93087	0.281201		Bra013843	-0.406337	-1.23608
Bra030804	1.73621	0.964773		Bra027956	1.1632	-0.138355		Bra020061	-1.28704	0.279952		Bra031210	-0.321211	-1.23714
Bra030421	1.29608	2.1225		Bra004960	1.28573	-0.141021		Bra021681	-5.59929	0.2792		Bra008437	-1.48629	-1.23769
Bra035937	0.828076	1.79124		Bra013154	1.48285	-0.144851		Bra003349	-1.46547	0.27712		Bra037739	-2.69827	-1.24108
Bra007384	0.977294	1.78128		Bra019533	1.33052	-0.145802		Bra032368	-1.50461	0.276831		Bra010740	-0.671175	-1.24126
Bra020640	3.9786	1.75327		Bra033843	2.77386	-0.153621		Bra005313	-4.15924	0.275222		Bra030696	-0.634376	-1.24673
Bra015989	2.08552	1.75327		Bra034389	2.42872	-0.153621		Bra012347	-1.13371	0.275222		Bra008265	-1.3068	-1.24673
Bra013899	0.104132	1.23244		Bra030422	1.66552	-0.153621		Bra001416	-1.32583	0.2738		Bra010043	-1.35927	-1.24673
Bra003843	1.86312	1.18717		Bra033382	1.07695	-0.155757		Bra000272	-1.23949	0.272143		Bra030166	-2.4588	-1.24673
Bra033517	2.10449	1.17999		Bra034102	1.37232	-0.170495		Bra035939	-1.06026	0.271118		Bra015382	-2.87384	-1.24673
Bra004147	0.464574	1.09169		Bra025321	1.35623	-0.172281		Bra025513	-1.13688	0.270328		Bra006397	-5.04377	-1.24673
Bra025022	1.34189	1.08448		Bra003925	2.9975	-0.179617		Bra004913	-2.07024	0.26959		Bra009149	-2.10428	-1.24735
Bra015038	0.66843	1.00604		Bra000057	2.71112	-0.179617		Bra006306	-1.4588	0.267842		Bra036724	-2.56271	-1.24818
Bra035019	2.22237	0.910239		Bra030220	1.30187	-0.184365		Bra015510	-1.27239	0.264522		Bra030676	-0.486848	-1.25112
Bra024796	1.11173	0.641376		Bra022243	1.16738	-0.18533		Bra027679	-1.00724	0.263726		Bra002955	-0.802759	-1.2516
Bra013379	1.17507	0.632254		Bra004953	1.37519	-0.18533		Bra027795	-1.4588	0.262944		Bra027394	-1.03304	-1.25393
Bra034078	1.68192	0.485497		Bra022895	1.30304	-0.18533		Bra003039	-1.99646	0.261416		Bra028861	-0.190178	-1.25504
Bra037378	1.05291	0.330274		Bra039076	1.06315	-0.186358		Bra021438	-11.7069	0.261416		Bra012474	-0.00208916	-1.25671
Bra008484	1.70127	0.197453		Bra024806	1.3767	-0.197821		Bra031321	-6.04377	0.25577		Bra034941	-1.24461	-1.25694
Bra006243	1.09919	0.168307		Bra033413	1.08716	-0.202531		Bra000317	-1.46162	0.255604		Bra036647	-0.923858	-1.26177
Bra005286	1.03348	0.0892351		Bra036450	1.30019	-0.210205		Bra026484	-1.37217	0.25494		Bra002216	-0.359874	-1.26193
Bra036418	1.58559	0.0751973		Bra028031	1.52726	-0.210205		Bra007699	-1.47084	0.253652		Bra035897	-2.51699	-1.26444
Bra037491	2.85734	1.98388		Bra004313	1.46855	-0.212783		Bra007991	-3.0833	0.253474		Bra037828	-2.89176	-1.26465
Bra001256	0.523048	1.58785		Bra032819	2.28662	-0.218716		Bra015554	-1.17357	0.253004		Bra035664	-0.527074	-1.26708
Bra004786	0.903765	1.40048		Bra035527	1.36223	-0.224011		Bra018543	-1.11902	0.25199		Bra028006	-1.19375	-1.26708
Bra014969	0.325467	2.11732		Bra028308	1.00063	-0.225972		Bra011983	-4.54627	0.250769		Bra014125	-0.247676	-1.26755
Bra026371	1.24164	0.881025		Bra003765	1.56976	-0.227622		Bra025340	-1.60565	0.249734		Bra032581	-2.28193	-1.26779
Bra041153	3.34855	1.49023		Bra015814	1.33025	-0.246731		Bra033630	-1.04157	0.249547		Bra037254	-5.25322	-1.26856
Bra012995	0.312254	1.4063		Bra000783	1.98177	-0.246731		Bra007671	-1.3132	0.248995		Bra034519	-17.819	-1.26856
Bra031027	0.339561	1.16831		Bra006726	1.95398	-0.246731		Bra022868	-1.64455	0.248346		Bra003527	-0.285107	-1.26971
Bra036060	1.48029	0.622566		Bra013372	1.3901	-0.246731		Bra034813	-1.3068	0.246309		Bra037741	-0.236412	-1.26981
Bra002965	1.44166	0.447283		Bra007260	1.29608	-0.246731		Bra025367	-4.62873	0.246309		Bra010102	-0.549002	-1.27123
Bra016076	2.16268	1.05283		Bra009625	2.64972	-0.246731		Bra020877	-1.3201	0.245612		Bra019503	-2.00629	-1.27227
Bra038059	0.656673	1.61309		Bra007019	1.34855	-0.246731		Bra037183	-2.34633	0.244256		Bra031229	-2.3848	-1.27227
Bra022536	0.0470862	1.09431		Bra000973	1.07398	-0.254636		Bra004499	-1.49833	0.244256		Bra038674	-0.258107	-1.27329
Bra015780	2.05577	1.21893		Bra022521	1.25339	-0.256999		Bra027916	-2.01823	0.243595		Bra004267	-1.03918	-1.27665
Bra005923	0.486884	1.34846		Bra026113	1.08071	-0.257958		Bra036740	-1.47817	0.243269		Bra036465	-5.51047	-1.27849
Bra041145	1.83743	0.661771		Bra022556	1.3188	-0.260537		Bra039545	-1.85272	0.242946		Bra010997	-0.55834	-1.27915
Bra018008	0.145267	1.7339		Bra002598	1.35748	-0.267792		Bra004892	-1.63545	0.241503		Bra039440	-0.756299	-1.27997
Bra006320	0.145267	1.45519		Bra031640	1.56673	-0.269814		Bra009237	-1.01629	0.240457		Bra030826	-0.967269	-1.28045
Bra019137	1.19655	1.16831		Bra039408	1.66831	-0.272266		Bra013764	-2.50124	0.239691		Bra015306	-3.30966	-1.28045
Bra035800	1.21551	0.537541		Bra007206	1.31564	-0.272266		Bra005198	-2.23139	0.237019		Bra005236	-0.111224	-1.28068
Bra036518	1.06687	0.515445		Bra015846	1.00063	-0.273698		Bra034190	-1.06147	0.237019		Bra007212	-6.69827	-1.28108
Bra023172	1.37676	0.0837732		Bra017179	1.78405	-0.279152		Bra021673	-1.18258	0.233756		Bra030337	-4.01823	-1.2815
Bra038729	1.86642	1.01172		Bra028459	1.4128	-0.279867		Bra021801	-1.48528	0.232437		Bra035917	-0.859045	-1.28186
Bra009948	0.910429	2.10691		Bra000789	1.09108	-0.281082		Bra025640	-2.10035	0.231633		Bra030414	-3.83732	-1.28421
Bra039453	1.28168	0.0586822		Bra022547	1.62659	-0.282355		Bra023343	-1.01823	0.228848		Bra012324	-1.5781	-1.28541
Bra019239	1.21676	0.168307		Bra031111	2.47738	-0.284205		Bra022684	-2.10266	0.22489		Bra008792	-0.0763122	-1.2857
Bra001117	1.64553	0.0943061		Bra037411	1.87864	-0.286259		Bra010425	-2.43079	0.223802		Bra007914	-1.22434	-1.28689
Bra009793	2.49539	1.33823		Bra016806	1.09993	-0.286259		Bra019853	-2.06342	0.221959		Bra039329	-0.526681	-1.2877
Bra020471	1.83818	1.22885		Bra037043	1.03283	-0.295974		Bra029375	-1.07073	0.220774		Bra022034	-1.1779	-1.28776
Bra013048	1.13429	0.373127		Bra016920	1.08071	-0.303762		Bra024030	-2.56843	0.220146		Bra016213	-2.91824	-1.29112
Bra031541	1.01368	0.131781		Bra023538	1.52432	-0.303762		Bra035853	-1.10497	0.218138		Bra039755	-3.33327	-1.29112
Bra027480	0.219267	2.60127		Bra023501	1.17036	-0.305624		Bra018333	-1.10733	0.217216		Bra003019	-10.3135	-1.29112
Bra026219	1.46719	1.16831		Bra022654	2.12616	-0.31712		Bra000690	-1.22489	0.217155		Bra027967	-1.65735	-1.29422
Bra022147	1.76691	0.799073		Bra023188	1.8213	-0.31712		Bra011305	-3.75649	0.216401		Bra014221	-0.816852	-1.29509
Bra017720	1.37991	0.715795		Bra007089	1.28843	-0.31712		Bra009080	-1.4588	0.212701		Bra002982	-1.00555	-1.29597
Bra033725	1.06476	0.30581		Bra015809	3.00437	-0.31712		Bra003145	-1.60855	0.212331		Bra007225	-4.31679	-1.29736
Bra018589	1.63139	0.0720914		Bra023909	1.18061	-0.32268		Bra037060	-1.80276	0.211375		Bra002315	-0.0214857	-1.29816
Bra012882	2.93351	3.33823		Bra003541	1.28633	-0.325341		Bra027006	-3.3068	0.207835		Bra018150	-1.91318	-1.30001
Bra001292	1.06604	0.979862		Bra019653	1.63158	-0.332122		Bra025567	-3.0833	0.206781		Bra039271	-0.0138299	-1.30046
Bra016263	1.10478	0.835731		Bra006351	1.45373	-0.334194		Bra034985	-1.27594	0.206781		Bra001202	-2.29531	-1.30562
Bra013870	1.11519	0.8174		Bra006870	1.05933	-0.338653		Bra037188	-1.03174	0.205781		Bra023849	-3.5177	-1.30562
Bra014370	1.03715	0.467867		Bra010309	1.81918	-0.346266		Bra015874	-4.13527	0.205437		Bra009234	-3.5177	-1.30562
Bra040570	0.663186	1.63543		Bra034700	3.16178	-0.346266		Bra010227	-1.42013	0.205159		Bra030566	-4.10266	-1.30562
Bra016833	0.212573	1.45781		Bra004782	1.32779	-0.346266		Bra020688	-1.49628	0.204833		Bra031050	-11.8148	-1.30562
Bra000505	2.10191	1.0163		Bra015547	1.18364	-0.347943		Bra006245	-1.38842	0.203931		Bra019765	-1.95422	-1.3072
Bra021970	1.12616	2.32877		Bra003225	1.00063	-0.357762		Bra028669	-1.23476	0.202522		Bra035426	-0.436437	-1.30813
Bra012827	1.35044	1.03675		Bra010588	2.04043	-0.362208		Bra024675	-3.52919	0.202254		Bra011835	-1.65145	-1.30813
Bra000011	0.270838	1.33213		Bra037994	1.12616	-0.367746		Bra001766	-2.6812	0.202254		Bra021531	-1.42228	-1.30974
Bra005177	1.01049	0.0102419		Bra001348	1.43072	-0.371141		Bra030512	-1.83077	0.200728		Bra011899	-1.83732	-1.30974
Bra024816	1.25812	0.895288		Bra014670	1.69094	-0.372262		Bra014689	-1.0244	0.200439		Bra039971	-14.8057	-1.31053
Bra016624	1.36535	0.663834		Bra000263	1.42259	-0.373089		Bra015522	-1.7186	0.200368		Bra009595	-0.729909	-1.31138
Bra033756	0.323838	1.56686		Bra041078	1.33078	-0.376014		Bra005347	-1.13462	0.199574		Bra029587	-0.999056	-1.31224
Bra021856	1.1873	1.97298		Bra016609	1.2574	-0.376014		Bra039827	-1.28888	0.198054		Bra015272	-0.970305	-1.31282
Bra008052	1.65667	1.18425		Bra038679	1.02913	-0.38189		Bra000659	-1.20883	0.197258		Bra030018	-4.26616	-1.31712
Bra030899	3.06476	1.16831		Bra004929	1.36717	-0.384234		Bra038785	-2.01823	0.193842		Bra005311	-2.09623	-1.31712
Bra021527	1.71112	0.37776		Bra031201	1.52752	-0.389689		Bra009355	-1.09147	0.192657		Bra025082	-1.2584	-1.31825
Bra003483	3.26001	3.00961		Bra006035	1.04428	-0.396893		Bra038417	-13.939	0.192554		Bra007494	-0.80094	-1.31918
Bra020577	0.698737	1.3986		Bra024625	1.11493	-0.399977		Bra026503	-2.08284	0.190166		Bra002627	-0.514203	-1.32108
Bra005038	0.00851276	1.1728		Bra027654	1.13594	-0.402009		Bra024320	-1.09381	0.190002		Bra016103	-3.84127	-1.32108
Bra008332	0.721768	1.16831		Bra010665	1.39918	-0.404272		Bra037302	-1.84152	0.189165		Bra007825	-4.01952	-1.32202
Bra034799	0.108528	1.13582		Bra002080	1.41792	-0.404272		Bra013786	-1.37616	0.188183		Bra000115	-0.275583	-1.32919
Bra010018	0.126721	1.09012		Bra025380	1.8307	-0.416656		Bra003084	-1.06288	0.187166		Bra018161	-0.177392	-1.3305
Bra000692	0.456132	1.08222		Bra028847	1.58072	-0.416656		Bra019747	-2.03169	0.186378		Bra019654	-0.530954	-1.33126
Bra022554	0.095931	1.05714		Bra030618	2.44809	-0.416656		Bra026932	-1.62873	0.186009		Bra002177	-0.0632634	-1.33204
Bra037884	0.552379	1.03305		Bra031064	1.51695	-0.416656		Bra028708	-1.33096	0.182129		Bra027089	-0.853824	-1.33275
Bra029167	0.0259528	1.00481		Bra024906	1.15501	-0.416656		Bra035006	-1.59816	0.180611		Bra000122	-3.96131	-1.33419
Bra018580	1.27201	0.286143		Bra037033	1.97118	-0.416656		Bra015567	-1.12974	0.180181		Bra025668	-1.43535	-1.33617
Bra025015	1.86702	1.54382		Bra009620	3.26001	-0.416656		Bra029899	-1.09365	0.17991		Bra024174	-7.38954	-1.33617
Bra014800	1.1421	0.470869		Bra007197	1.84376	-0.416656		Bra003809	-1.11022	0.177555		Bra034306	-0.62873	-1.33865
Bra010243	0.181946	1.14485		Bra031037	1.28994	-0.422581		Bra021682	-2.01911	0.176574		Bra002703	-0.476187	-1.33888
Bra024015	0.0187743	1.14065		Bra006367	1.18254	-0.424518		Bra001090	-1.01252	0.17531		Bra030320	-0.474746	-1.33949
Bra015035	1.43428	3.78722		Bra037471	1.38919	-0.431155		Bra033806	-1.30902	0.173834		Bra011844	-0.168412	-1.34071
Bra018938	1.10888	1.06139		Bra006180	1.23893	-0.434358		Bra025191	-10.1965	0.168307		Bra005687	-0.514	-1.34092
Bra001634	1.22632	0.938825		Bra008378	1.10948	-0.441747		Bra031369	-3.26616	0.168307		Bra037277	-1.92593	-1.34189
Bra014303	1.52988	0.753269		Bra007782	1.00639	-0.444137		Bra021882	-1.1079	0.168307		Bra038589	-3.57824	-1.34345
Bra004530	1.8307	2.83127		Bra037316	1.73188	-0.448365		Bra024603	-1.3375	0.168307		Bra038769	-2.4588	-1.34627
Bra028110	1.08647	0.881593		Bra008156	1.24395	-0.462459		Bra025561	-2.52489	0.168307		Bra009395	-4.78073	-1.34627
Bra019255	1.73759	0.753269		Bra038218	1.55278	-0.463962		Bra018521	-2.78073	0.168307		Bra002619	-5.83384	-1.34875
Bra014419	2.22694	0.683583		Bra008689	1.29298	-0.463962		Bra021153	-5.15924	0.168307		Bra030214	-0.188157	-1.34954
Bra002479	1.67227	0.539563		Bra005187	1.19413	-0.464911		Bra020021	-12.8334	0.168307		Bra017310	-0.0274654	-1.35253
Bra015297	2.30673	0.431341		Bra012220	3.273	-0.469123		Bra028101	-1.23324	0.168307		Bra034608	-2.5032	-1.35253
Bra007632	1.478	0.22489		Bra021406	1.01902	-0.479982		Bra021215	-1.54627	0.168307		Bra030653	-1.45557	-1.35323
Bra031668	1.64811	0.0528295		Bra022804	1.78465	-0.526839		Bra027210	-1.92593	0.168307		Bra011254	-0.300543	-1.35526
Bra007957	1.3188	2.94591		Bra021958	1.14023	-0.526839		Bra040944	-2.78073	0.168307		Bra001046	-0.452275	-1.35544
Bra029089	0.640731	2.75327		Bra002604	1.17517	-0.531034		Bra025438	-3.16507	0.168307		Bra031649	-0.936126	-1.35695
Bra033671	2.52609	2.53754		Bra011283	1.0036	-0.536237		Bra017785	-3.78073	0.168307		Bra022148	-0.05072	-1.36221
Bra040092	2.93351	2.16831		Bra035698	1.8194	-0.54023		Bra038098	-12.4167	0.168307		Bra001646	-0.159244	-1.36221
Bra040649	0.141839	1.99912		Bra008201	1.32918	-0.547442		Bra034754	-11.1718	0.168307		Bra022870	-0.275475	-1.36293
Bra000970	2.34855	1.75327		Bra024863	1.17151	-0.557186		Bra034068	-11.6018	0.168307		Bra024848	-1.7119	-1.36929
Bra012257	0.956233	1.45781		Bra027635	1.09578	-0.564907		Bra035662	-4.4588	0.168307		Bra008841	-1.09268	-1.36935
Bra003998	5.62866	1.43134		Bra011766	1.02747	-0.565681		Bra014107	-4.70673	0.168307		Bra034681	-1.4271	-1.36935
Bra006296	3.39918	1.16831		Bra016277	2.61158	-0.568659		Bra039686	-11.8979	0.168307		Bra008855	-1.77483	-1.37011
Bra017218	3.34855	1.16831		Bra016717	1.20533	-0.568659		Bra008527	-11.0255	0.168307		Bra031390	-1.21088	-1.37226
Bra012065	3.12616	1.16831		Bra012130	1.13538	-0.577937		Bra002248	-3.10266	0.168307		Bra039995	-1.25913	-1.37226
Bra004501	0.615196	1.07013		Bra024295	1.23598	-0.585053		Bra021728	-10.3226	0.168307		Bra001640	-5.4588	-1.37226
Bra037544	0.326027	1.06005		Bra017407	1.17863	-0.586581		Bra001008	-2.09821	0.162357		Bra030759	-0.26616	-1.37346
Bra008160	2.93588	0.999625		Bra022944	1.60009	-0.586581		Bra025943	-1.17056	0.161354		Bra026194	-0.444626	-1.37453
Bra023927	3.03661	0.952578		Bra024308	1.77785	-0.58972		Bra023117	-1.95019	0.160851		Bra009366	-0.541971	-1.37826
Bra023515	1.42702	0.930147		Bra040090	1.31058	-0.590685		Bra026080	-1.23324	0.159401		Bra032396	-1.33327	-1.37859
Bra008705	1.70039	0.63065		Bra011221	1.20112	-0.592906		Bra039026	-1.35189	0.158182		Bra001249	-0.6693	-1.37963
Bra023497	1.21636	0.499513		Bra025979	1.12076	-0.594002		Bra018942	-1.58293	0.157928		Bra038662	-0.773501	-1.38086
Bra025078	1.36971	0.35472		Bra024389	1.64356	-0.597228		Bra007622	-1.08474	0.156719		Bra028665	-0.79584	-1.38103
Bra003482	1.33705	0.246309		Bra001884	1.35748	-0.600368		Bra006942	-2.44139	0.156577		Bra018223	-2.49443	-1.38189
Bra029311	1.50563	0.214403		Bra007335	1.12616	-0.602211		Bra005114	-14.8173	0.156028		Bra003842	-1.55344	-1.38271
Bra012337	1.34855	0.168307		Bra027091	1.68415	-0.609301		Bra034696	-1.34435	0.15501		Bra037699	-2.10266	-1.38809
Bra023254	1.02807	0.106022		Bra040621	1.57094	-0.609301		Bra008142	-2.65722	0.152096		Bra034439	-2.48629	-1.38969
Bra002610	1.34855	0.0427758		Bra020796	1.07916	-0.625242		Bra022367	-1.35447	0.150159		Bra015880	-0.777334	-1.38969
Bra018530	6.5645	10.999		Bra003105	1.03058	-0.625242		Bra029260	-1.17762	0.149928		Bra029481	-1.71069	-1.39253
Bra038101	1.5412	3.37776		Bra013816	1.67244	-0.639048		Bra017082	-13.1698	0.147843		Bra035183	-1.44693	-1.393
Bra007096	0.80423	2.36994		Bra016927	1.84236	-0.639048		Bra026724	-1.07548	0.147245		Bra003064	-0.0227056	-1.39559
Bra018487	0.467195	2.15926		Bra017717	1.94329	-0.639048		Bra028132	-1.44493	0.144873		Bra026809	-0.42181	-1.39804
Bra026618	0.403692	1.77496		Bra001935	1.03396	-0.639048		Bra017318	-1.54654	0.144096		Bra016908	-1.24986	-1.39804
Bra027407	2.60533	1.70888		Bra011017	2.40627	-0.639048		Bra028016	-1.1729	0.143389		Bra040531	-3.22986	-1.39839
Bra008210	0.993708	1.67527		Bra034343	1.25896	-0.642032		Bra001402	-2.85735	0.143216		Bra020237	-0.671611	-1.40026
Bra012832	0.285938	1.63128		Bra005894	1.21438	-0.648829		Bra017287	-1.56614	0.140826		Bra028837	-0.759759	-1.40164
Bra019094	1.08552	1.61014		Bra010126	1.31182	-0.651485		Bra031391	-1.03335	0.140156		Bra008998	-0.372985	-1.40738
Bra017723	0.15263	1.58334		Bra006082	1.22028	-0.663571		Bra003691	-1.55699	0.139548		Bra026550	-0.554382	-1.41666
Bra010171	1.11235	1.57818		Bra010346	1.50055	-0.67969		Bra017846	-2.66044	0.136598		Bra034595	-0.569836	-1.41666
Bra001579	0.826076	1.41944		Bra018568	1.30147	-0.681014		Bra002153	-1.81244	0.136598		Bra023711	-0.817491	-1.41666
Bra021586	0.706255	1.40931		Bra029689	1.44809	-0.69419		Bra038965	-1.68867	0.134359		Bra019821	-0.846535	-1.41666
Bra029343	1.56504	1.3907		Bra006364	1.81327	-0.701633		Bra039617	-1.79761	0.134359		Bra018591	-2.0077	-1.41666
Bra018518	1.01763	1.2146		Bra010404	2.19029	-0.706162		Bra005009	-2.20727	0.133541		Bra002712	-2.11972	-1.41666
Bra024991	0.992891	1.21013		Bra016788	1.5412	-0.706162		Bra022936	-1.03489	0.132237		Bra011409	-2.12177	-1.41666
Bra019133	1.12616	1.18821		Bra008224	1.33831	-0.708545		Bra023154	-2.74421	0.130832		Bra023861	-2.23641	-1.41666
Bra019763	1.76359	1.16831		Bra035943	1.10528	-0.712394		Bra024344	-1.07178	0.130832		Bra021018	-2.5032	-1.41666
Bra019658	1.1051	1.12279		Bra028956	1.13614	-0.716216		Bra032642	-1.74421	0.130832		Bra017180	-2.58263	-1.41666
Bra014808	0.278161	1.1225		Bra000650	1.09993	-0.719219		Bra038690	-1.0918	0.127769		Bra032426	-3.3068	-1.41666
Bra013616	0.818036	1.08258		Bra021752	1.00751	-0.733846		Bra037700	-1.54127	0.127665		Bra038569	-3.4588	-1.41666
Bra009949	0.11631	1.07716		Bra019298	2.42872	-0.738584		Bra037858	-4.62873	0.127665		Bra022302	-4.98237	-1.41666
Bra024909	1.32646	1.07315		Bra037530	1.41566	-0.738584		Bra000814	-1.74831	0.123913		Bra005529	-10.4853	-1.41666
Bra024928	1.04816	1.04966		Bra001086	2.57785	-0.749231		Bra018177	-1.58887	0.122824		Bra025962	-10.8	-1.41666
Bra013015	1.04226	1.04055		Bra012619	1.49813	-0.749231		Bra005759	-1.02882	0.122503		Bra010416	-11.5086	-1.41666
Bra015105	0.300187	1.03011		Bra035103	1.15526	-0.764006		Bra002531	-3.4588	0.122503		Bra031329	-0.783014	-1.42127
Bra024547	0.20049	1.01077		Bra031967	1.40513	-0.77511		Bra019830	-2.2171	0.12221		Bra027057	-3.20203	-1.42605
Bra010044	0.340498	1.00376		Bra017245	1.01924	-0.781067		Bra041120	-14.4009	0.122013		Bra000124	-0.63112	-1.42624
Bra009770	0.673951	1.00272		Bra039158	1.46259	-0.788625		Bra030549	-1.17703	0.120372		Bra004750	-0.396712	-1.42727
Bra026367	1.22446	0.927299		Bra040360	1.13983	-0.791051		Bra031627	-1.60445	0.117031		Bra009925	-0.153302	-1.43033
Bra030135	1.26204	0.839684		Bra040437	1.47129	-0.793219		Bra002257	-1.27948	0.114267		Bra038612	-0.79888	-1.43116
Bra029658	1.14159	0.799073		Bra021939	2.89875	-0.831693		Bra038444	-1.3068	0.113859		Bra011869	-2.12484	-1.43251
Bra012350	1.58254	0.742042		Bra018683	2.42872	-0.831693		Bra018202	-1.0077	0.112453		Bra037199	-1.0124	-1.4326
Bra024035	2.02977	0.308484		Bra030376	4.15591	-0.831693		Bra023130	-1.15238	0.112164		Bra027867	-1.09404	-1.43656
Bra023291	1.22339	0.268471		Bra023019	3.78912	-0.831693		Bra037267	-1.09125	0.111862		Bra005175	-1.18711	-1.4379
Bra024804	2.92822	0.249227		Bra004593	2.39918	-0.831693		Bra011124	-12.2732	0.111723		Bra015560	-1.35497	-1.43835
Bra000279	1.20601	0.132683		Bra005217	1.86312	-0.831693		Bra027004	-2.01602	0.111163		Bra018538	-3.4588	-1.43938
Bra037923	1.83538	0.0979174		Bra034429	1.72562	-0.831693		Bra020090	-1.47021	0.110359		Bra040145	-0.122755	-1.4405
Bra015187	1.43951	0.00993022		Bra026702	1.61158	-0.831693		Bra009771	-1.48171	0.110359		Bra038170	-0.586355	-1.44467
Bra016167	1.19235	0.494293		Bra028941	1.25348	-0.831693		Bra005434	-1.26136	0.109413		Bra007507	-7.11702	-1.44551
Bra036482	2.15099	2.31126		Bra007927	5.09578	-0.831693		Bra016894	-1.67453	0.106906		Bra015227	-2.14929	-1.44788
Bra027796	3.06476	2.3907		Bra019232	3.29608	-0.831693		Bra031636	-3.04377	0.106906		Bra035919	-2.07548	-1.44836
Bra027232	1.38669	0.37776		Bra041093	3.29608	-0.831693		Bra002683	-1.13546	0.106597		Bra009007	-1.17501	-1.45128
Bra017443	1.64022	1.32637		Bra031054	1.74283	-0.831693		Bra037115	-1.86434	0.104594		Bra017296	-0.665256	-1.45318
Bra024875	1.89604	0.365107		Bra016318	2.5412	-0.831693		Bra039223	-3.3974	0.104176		Bra001227	-0.748311	-1.45462
Bra025914	2.21927	1.84638		Bra016617	2.3291	-0.831693		Bra009159	-12.2317	0.101193		Bra011929	-0.86761	-1.45462
Bra017664	0.37127	3.33823		Bra029329	1.55541	-0.846049		Bra019591	-2.11088	0.101193		Bra006197	-0.703223	-1.45462
Bra004928	2.48285	1.71765		Bra011700	1.40421	-0.852755		Bra038048	-3.33327	0.101193		Bra015979	-2.22434	-1.45972
Bra000393	1.15165	1.25441		Bra019149	1.21636	-0.878999		Bra032018	-1.93524	0.0990441		Bra020753	-2.96131	-1.45972
Bra039324	2.86312	0.730901		Bra017961	1.81421	-0.880603		Bra009560	-1.42646	0.0975539		Bra040854	-0.884731	-1.46071
Bra009837	1.86312	3.86875		Bra021163	1.94285	-0.881734		Bra028963	-1.11592	0.0961569		Bra000342	-0.550435	-1.46174
Bra015996	1.72177	1.72085		Bra030742	1.80216	-0.882319		Bra009356	-1.11592	0.0961569		Bra001149	-0.304477	-1.46396
Bra014783	1.36223	1.68768		Bra013706	1.70469	-0.890587		Bra038610	-3.20774	0.0949335		Bra025001	-3.413	-1.46396
Bra003439	1.43101	1.2204		Bra021638	1.05199	-0.899257		Bra000620	-1.4805	0.0909022		Bra034522	-5.26616	-1.46912
Bra016266	2.52726	1.05283		Bra026105	1.83538	-0.902083		Bra038453	-1.14673	0.0890046		Bra024328	-3.94423	-1.46912
Bra024350	4.42384	0.168307		Bra025556	1.30019	-0.917423		Bra019678	-2.31196	0.0888722		Bra039531	-5.26616	-1.46912
Bra031275	11.0605	11.9925		Bra000435	1.82877	-0.919156		Bra021829	-1.29135	0.0884534		Bra032985	-1.72729	-1.47215
Bra019914	10.7325	9.27215		Bra036497	1.06666	-0.921891		Bra021209	-4.66826	0.0881364		Bra005007	-0.614924	-1.47324
Bra033913	2.86312	4.1225		Bra031737	1.86312	-0.931229		Bra021090	-2.1548	0.0858446		Bra008993	-0.219229	-1.47361
Bra031852	0.611585	3.0752		Bra016689	1.00146	-0.936489		Bra024667	-1.4588	0.0858446		Bra021653	-1.32835	-1.4747
Bra007644	2.52305	2.85761		Bra036248	1.1079	-0.944904		Bra027285	-1.47578	0.0843549		Bra021636	-1.68762	-1.47555
Bra016891	1.71807	2.76369		Bra008495	1.89502	-0.944993		Bra025013	-1.04122	0.0843444		Bra019548	-1.93274	-1.47555
Bra038324	1.67048	2.37776		Bra027532	1.07916	-0.947171		Bra003273	-1.84849	0.0833597		Bra004826	-3.10266	-1.47555
Bra004674	1.17346	2.09431		Bra030843	1.38039	-0.964542		Bra000883	-2.15924	0.0825768		Bra021062	-0.306802	-1.47806
Bra017765	0.84605	2.05812		Bra026602	1.49115	-0.969197		Bra016993	-1.57732	0.0791362		Bra022754	-0.214071	-1.47858
Bra028443	1.0437	1.7928		Bra025257	1.0437	-1.00162		Bra005190	-1.91824	0.0781089		Bra019416	-0.564359	-1.47998
Bra018896	1.95623	1.63543		Bra029550	1.40102	-1.00162		Bra030858	-1.32777	0.0779659		Bra010954	-0.377505	-1.48079
Bra040529	1.14323	1.42704		Bra037384	0.956233	-1.00162		Bra006879	-1.11867	0.0767232		Bra020666	-1.36613	-1.48253
Bra028640	1.90684	1.42206		Bra029084	1.34855	-1.01227		Bra038223	-4.4588	0.0751973		Bra019409	-1.549	-1.48377
Bra014972	1.91816	1.33823		Bra013536	1.18404	-1.02073		Bra000558	-1.55344	0.0736698		Bra034609	-0.47785	-1.48445
Bra024404	0.736957	1.31305		Bra016935	0.88697	-1.02434		Bra041028	-12.3433	0.0720914		Bra017077	-0.286337	-1.48705
Bra011045	2.15	1.20393		Bra036205	0.119463	-1.02434		Bra019592	-12.335	0.0720914		Bra033743	-1.34862	-1.48705
Bra030743	0.436013	1.14559		Bra033142	0.504899	-1.03333		Bra015240	-5.413	0.0720914		Bra032090	-13.325	-1.48705
Bra025170	1.75579	1.08424		Bra009854	0.58226	-1.03895		Bra004893	-1.29587	0.0710095		Bra027504	-0.0437672	-1.48836
Bra022196	1.20112	1.0163		Bra011185	0.00116215	-1.04041		Bra009894	-4.66044	0.0710095		Bra024687	-0.474659	-1.48941
Bra004767	1.09993	0.981221		Bra013406	1.37681	-1.04671		Bra018544	-1.06498	0.0702746		Bra004075	-0.0651259	-1.49449
Bra004355	1.34396	0.94324		Bra029559	1.28701	-1.04671		Bra022528	-1.78073	0.068771		Bra034386	-0.378261	-1.49466
Bra015758	1.27055	0.858979		Bra017940	0.150269	-1.04904		Bra028111	-10.9766	0.068771		Bra027827	-0.27359	-1.49796
Bra025115	1.24164	0.831272		Bra003543	0.529223	-1.05012		Bra026789	-2.47511	0.0676127		Bra017134	-0.324447	-1.49829
Bra037226	1.76536	0.798166		Bra014627	1.12616	-1.05409		Bra011771	-1.78617	0.0672206		Bra024656	-3.21369	-1.49912
Bra004679	2.20633	0.653734		Bra011423	1.2574	-1.05409		Bra037098	-1.13688	0.0664271		Bra039214	-0.262113	-1.50007
Bra009200	2.6729	0.604406		Bra028871	1.14888	-1.05409		Bra016127	-1.1693	0.0660081		Bra019672	-0.51652	-1.50412
Bra000308	1.36836	0.571662		Bra026192	0.918866	-1.05591		Bra016755	-1.25789	0.0652132		Bra006181	-1.02271	-1.50412
Bra023972	1.22999	0.545161		Bra003231	0.923496	-1.0582		Bra029849	-1.36259	0.0652132		Bra018804	-0.87803	-1.50726
Bra003793	1.62015	0.518804		Bra005077	0.6977	-1.0591		Bra030460	-1.06886	0.0652132		Bra011201	-1.34958	-1.50745
Bra041037	1.19764	0.342804		Bra025529	0.713746	-1.06199		Bra037351	-1.49945	0.0644709		Bra024634	-1.34701	-1.5084
Bra031700	1.00063	0.32031		Bra016494	0.783945	-1.06927		Bra034399	-1.2152	0.0632461		Bra014235	-2.87384	-1.50977
Bra009862	2.58956	0.293838		Bra013667	1.37991	-1.0727		Bra018196	-1.54627	0.0626965		Bra004388	-3.4588	-1.50977
Bra019509	1.35334	0.217775		Bra000005	0.928712	-1.07474		Bra020544	-1.00313	0.0613915		Bra006231	-3.4588	-1.50977
Bra001826	4.49539	0.168307		Bra017217	0.487257	-1.07632		Bra028829	-11.2787	0.0613915		Bra017871	-3.4588	-1.50977
Bra014603	1.44255	0.117681		Bra004261	1.65494	-1.07681		Bra029108	-1.12177	0.0578827		Bra018132	-3.4588	-1.50977
Bra007358	1.0437	0.0644709		Bra032034	0.154778	-1.08061		Bra011584	-1.79001	0.0578302		Bra025209	-1.51614	-1.51352
Bra004712	0.126158	2.04278		Bra026106	1.24329	-1.09043		Bra001816	-2.10299	0.0559033		Bra024187	-0.134256	-1.51502
Bra000276	3.32256	1.33823		Bra004520	0.239011	-1.09246		Bra023091	-1.11532	0.0554127		Bra036882	-0.860903	-1.51758
Bra016854	2.38919	1.30581		Bra024567	0.758225	-1.09848		Bra023277	-1.29375	0.0546499		Bra010578	-3.73182	-1.51975
Bra001144	2.5412	1.16831		Bra022917	0.160923	-1.10178		Bra023844	-1.52213	0.0531982		Bra026461	-3.73182	-1.51975
Bra026978	4.08552	2.97566		Bra005693	1.52044	-1.103		Bra036114	-13.4115	0.0528295		Bra028604	-2.43863	-1.52201
Bra000758	3.44809	1.97566		Bra024789	1.8125	-1.10471		Bra001694	-2.83732	0.0528295		Bra008739	-1.11088	-1.52559
Bra035424	2.52826	1.00481		Bra017823	0.00185215	-1.10555		Bra021093	-12.7974	0.0528295		Bra017005	-0.805174	-1.52928
Bra022071	1.61158	0.813212		Bra007795	0.40734	-1.10573		Bra002244	-1.20355	0.0470004		Bra023327	-0.515388	-1.53213
Bra026924	2.86312	0.530877		Bra040669	0.163558	-1.11055		Bra036788	-1.31474	0.0462149		Bra017186	-10.9764	-1.53213
Bra026923	1.05216	0.0943061		Bra036690	1.94559	-1.1118		Bra001578	-1.30861	0.045651		Bra017889	-0.349457	-1.53498
Bra025272	1.21231	0.365107		Bra010055	0.0495654	-1.12067		Bra028657	-1.86406	0.04545		Bra026506	-1.11702	-1.53571
Bra033985	8.65196	16.1246		Bra038804	0.938879	-1.12259		Bra036333	-1.86598	0.0449243		Bra016255	-0.488552	-1.53951
Bra005100	9.63816	14.5321		Bra011654	1.06387	-1.12346		Bra023676	-3.21317	0.0448502		Bra025601	-0.555313	-1.54064
Bra008254	12.3856	13.3606		Bra019378	1.40836	-1.12715		Bra000474	-3.63348	0.0445005		Bra027837	-4.04377	-1.54219
Bra007517	11.1986	13.2042		Bra029274	1.02501	-1.13125		Bra009414	-1.12673	0.044318		Bra009608	-0.125678	-1.54389
Bra027133	14.1154	12.8096		Bra010015	0.708795	-1.13286		Bra016729	-1.137	0.0435311		Bra038762	-0.522935	-1.5479
Bra019230	9.15863	12.5931		Bra033644	1.10653	-1.13426		Bra025585	-10.4714	0.0427758		Bra033840	-0.506214	-1.55012
Bra004890	8.61995	12.5201		Bra000648	1.27816	-1.13655		Bra035257	-1.6175	0.0427758		Bra005694	-0.131608	-1.55262
Bra033119	7.48204	12.1966		Bra019852	0.0852011	-1.1372		Bra027059	-5.04377	0.0427758		Bra015646	-0.415736	-1.55416
Bra021959	15.3628	12.1929		Bra035731	0.34855	-1.14364		Bra006282	-4.04377	0.0427758		Bra004743	-1.42564	-1.55752
Bra032329	10.2439	11.9865		Bra032558	0.54511	-1.1458		Bra014436	-2.27268	0.0423458		Bra011043	-0.358577	-1.55832
Bra029236	10.8364	11.3432		Bra026069	2.21927	-1.15362		Bra003322	-1.03577	0.0398583		Bra029769	-0.901323	-1.55961
Bra015629	11.884	11.238		Bra025494	0.0447695	-1.15819		Bra026325	-1.09531	0.0393401		Bra011407	-1.20141	-1.56025
Bra030686	13.3916	11.2113		Bra009422	0.0980655	-1.16559		Bra004129	-2.00313	0.0390237		Bra034436	-0.436085	-1.56105
Bra023495	10.3046	11.1382		Bra027649	0.501667	-1.16668		Bra013750	-2.66044	0.0370622		Bra030459	-0.815739	-1.56209
Bra015744	12.5554	10.8606		Bra025375	1.43122	-1.17361		Bra002624	-1.81244	0.0370622		Bra006235	-0.86868	-1.5635
Bra020356	12.3966	10.4877		Bra009751	1.09139	-1.17962		Bra040756	-2.59125	0.0358564		Bra024689	-0.0582668	-1.56866
Bra019262	13.3524	10.1215		Bra014208	0.783845	-1.18481		Bra009734	-1.54627	0.0350402		Bra014489	-0.34016	-1.56866
Bra021523	10.9887	10.1133		Bra023434	0.565042	-1.18839		Bra030666	-1.29114	0.0332441		Bra003881	-1.41816	-1.56866
Bra009677	12.5178	9.82301		Bra017981	0.600089	-1.19426		Bra003737	-4.5032	0.0308032		Bra014547	-2.78073	-1.56866
Bra031581	10.8245	9.40101		Bra018873	1.01513	-1.19426		Bra039972	-11.2991	0.0308032		Bra036174	-3.19577	-1.56866
Bra039498	11.0871	9.33566		Bra015635	1.1798	-1.20366		Bra034765	-1.59929	0.0278255		Bra018468	-0.144169	-1.57001
Bra035069	15.2112	9.09687		Bra002096	1.63083	-1.2102		Bra040524	-4.12866	0.0277084		Bra011164	-2.35497	-1.57585
Bra035007	13.1197	8.83996		Bra002839	0.121656	-1.21561		Bra027952	-1.4588	0.0262877		Bra029248	-0.647839	-1.57712
Bra023541	12.1361	8.67573		Bra020541	0.228192	-1.21636		Bra000292	-1.36799	0.0234331		Bra026621	-5.29169	-1.57712
Bra014327	13.2094	8.66663		Bra011085	0.729128	-1.21775		Bra019343	-1.33523	0.0202081		Bra015531	-0.724616	-1.57794
Bra006996	11.3368	8.44035		Bra020801	0.923915	-1.22858		Bra027307	-2.32802	0.0186419		Bra030692	-3.20604	-1.57893
Bra012687	12.9658	8.00797		Bra004126	0.279847	-1.2346		Bra015640	-1.66937	0.0182813		Bra002423	-0.0946484	-1.58301
Bra015085	12.393	7.85023		Bra030644	0.0573189	-1.24157		Bra008691	-1.18713	0.017747		Bra006966	-0.677445	-1.58377
Bra012297	11.545	7.47172		Bra018622	0.466685	-1.24351		Bra013467	-1.66526	0.0163036		Bra038361	-0.432692	-1.58411
Bra026913	15.1135	7.40966		Bra014820	1.21927	-1.24673		Bra034825	-10.8431	0.0163036		Bra031935	-1.3068	-1.58658
Bra023882	10.639	7.17861		Bra024537	1.09578	-1.24673		Bra020259	-9.79774	0.0163036		Bra010383	-1.89176	-1.58658
Bra008055	16.7576	6.91612		Bra000587	0.922389	-1.24673		Bra006711	-12.9632	0.0163036		Bra031986	-2.04377	-1.58658
Bra030161	0.541195	6.27683		Bra017207	0.206531	-1.24673		Bra032750	-1.25579	0.0141632		Bra007733	-1.12487	-1.5889
Bra020698	2.76359	6.0012		Bra014283	1.13443	-1.25227		Bra025285	-1.38725	0.0135841		Bra026125	-1.251	-1.58912
Bra007228	5.71112	5.0752		Bra040870	0.0417466	-1.25781		Bra003472	-1.79853	0.0106142		Bra031650	-0.0853463	-1.59069
Bra014035	8.65196	4.95715		Bra029656	0.42314	-1.26054		Bra017890	-6.04377	0.00960897		Bra026864	-4.11088	-1.59069
Bra020644	4.38919	4.75327		Bra033167	1.47281	-1.26465		Bra031484	-2.52919	0.00865005		Bra028651	-0.369578	-1.59276
Bra023115	3.18505	4.49023		Bra036324	1.38622	-1.26465		Bra018745	-2.3848	0.00784204		Bra001447	-0.0859954	-1.59353
Bra026612	1.27816	4.41623		Bra032902	0.872964	-1.2707		Bra029585	-1.36925	0.00679654		Bra016182	-0.738913	-1.59723
Bra004204	2.86312	4.0752		Bra001573	0.96746	-1.2771		Bra010359	-1.16821	0.00433098		Bra016669	-5.54627	-1.59723
Bra038348	4.15	4.0362		Bra039748	0.101601	-1.27749		Bra003221	-2.11144	0.0027118		Bra013682	-3.54627	-1.59723
Bra014767	0.541195	3.92319		Bra024740	0.467195	-1.27915		Bra040576	-1.37134	0.00268481		Bra002224	-1.11947	-1.59815
Bra007951	0.71112	3.89623		Bra025792	1.31593	-1.28487		Bra017008	-1.4588	0.00133503		Bra015570	-1.52989	-1.59877
Bra011889	1.12616	3.75327		Bra015679	0.6977	-1.28737		Bra038926	-1.13898	0.00101197		Bra037860	-0.0281703	-1.60037
Bra007149	2.45767	3.68558		Bra018426	0.220528	-1.29112						Bra032560	-0.162188	-1.60037
Bra022673	2.76359	3.67081		Bra014915	0.421356	-1.29636						Bra002189	-4.98237	-1.60037
Bra038325	0.863123	3.62774		Bra016892	0.728398	-1.29984						Bra015174	-0.510893	-1.60201
Bra016893	4.21362	3.49023		Bra006872	0.57601	-1.30885						Bra004768	-2.49443	-1.60428
Bra009785	3.18165	3.48172		Bra040416	0.58671	-1.30974						Bra010075	-0.727963	-1.60774
Bra033923	1.12616	3.29759		Bra020445	0.703748	-1.31448						Bra029583	-1.37937	-1.61208
Bra017698	3.8266	3.16831		Bra040029	0.126158	-1.31949						Bra005720	-1.98634	-1.61244
Bra012147	1.65667	3.16831		Bra026474	0.164632	-1.32233						Bra027073	-1.46406	-1.61305
Bra005302	0.34855	3.16831		Bra003615	0.303504	-1.32812						Bra009599	-0.385224	-1.6141
Bra008163	4.89554	3.08391		Bra009131	0.307307	-1.33093						Bra017429	-11.817	-1.61596
Bra007978	2.07669	3.019		Bra037798	0.846445	-1.33212						Bra024237	-1.3871	-1.61852
Bra025785	3.26001	3.00961		Bra023224	0.34855	-1.33212						Bra032150	-1.90811	-1.62069
Bra038344	2.60009	2.97566		Bra030558	2.00686	-1.33649						Bra034676	-0.511916	-1.62177
Bra003232	0.747646	2.95972		Bra005812	0.41894	-1.34627						Bra024345	-1.83912	-1.62183
Bra010479	0.640731	2.91554		Bra010084	1.16473	-1.34794						Bra003304	-0.0680147	-1.62311
Bra024161	3.12616	2.90527		Bra001244	1.07863	-1.35776						Bra029407	-0.483052	-1.62311
Bra015997	5.19941	2.86875		Bra024996	0.108236	-1.36419						Bra028402	-0.55834	-1.62311
Bra013088	2.20416	2.71263		Bra039500	1.19225	-1.37226						Bra027477	-13.7031	-1.62311
Bra033581	0.71112	2.69187		Bra024588	0.628658	-1.37226						Bra009235	-0.560088	-1.62687
Bra016142	0.278161	2.67081		Bra037780	1.21213	-1.37918						Bra039130	-1.38772	-1.62816
Bra003411	1.12616	2.65373		Bra040932	0.595802	-1.39541						Bra037954	-3.90884	-1.62965
Bra035787	0.71112	2.62774		Bra010182	0.20862	-1.39559						Bra011590	-3.10957	-1.63446
Bra026552	0.842365	2.57041		Bra018168	0.515355	-1.39968						Bra010111	-0.491803	-1.63543
Bra012717	1.00063	2.56062		Bra004417	0.312531	-1.41271						Bra006547	-0.319569	-1.63587
Bra005557	2.02662	2.54682		Bra022584	4.47979	-1.41666						Bra040475	-0.617067	-1.63905
Bra008286	0.0876837	2.53876		Bra022943	3.67048	-1.41666						Bra031393	-1.04935	-1.63905
Bra031860	1.00063	2.52586		Bra025545	3.31378	-1.41666						Bra014718	-10.3332	-1.63905
Bra012594	2.3825	2.49023		Bra029138	3.12616	-1.41666						Bra038396	-12.095	-1.63905
Bra036407	1.5412	2.49023		Bra031280	2.78912	-1.41666						Bra011148	-1.37884	-1.64279
Bra034009	0.903765	2.49023		Bra019786	2.08552	-1.41666						Bra025654	-0.749024	-1.64547
Bra037414	2.49841	2.47706		Bra034762	1.79754	-1.41666						Bra034404	-1.60217	-1.64883
Bra015018	1.5412	2.46376		Bra026931	1.60009	-1.41666						Bra015784	-1.07896	-1.65214
Bra034652	3.79754	2.45781		Bra006119	1.26001	-1.41666						Bra021940	-0.036978	-1.65272
Bra037433	1.41566	2.44133		Bra031080	0.518112	-1.41666						Bra011735	-1.05744	-1.65272
Bra012066	2.86312	2.40535		Bra013614	0.0289892	-1.41666						Bra013823	-1.5646	-1.65369
Bra031838	1.19327	2.40535		Bra039649	2.95623	-1.41666						Bra027170	-0.458805	-1.65482
Bra020790	2.81421	2.3907		Bra014361	1.5412	-1.41666						Bra002626	-2.3974	-1.65482
Bra004483	4.43197	2.3907		Bra037157	0.323451	-1.41995						Bra022338	-0.189618	-1.65766
Bra034137	3.29608	2.33823		Bra024703	0.83702	-1.42664						Bra036575	-2.75299	-1.66021
Bra001782	2.96746	2.33823		Bra020770	0.0192426	-1.42959						Bra030584	-0.234098	-1.66357
Bra026354	1.00063	2.33823		Bra022063	0.0602235	-1.43161						Bra032613	-0.536807	-1.66458
Bra018532	2.64356	2.32402		Bra026565	0.688626	-1.43503						Bra008130	-0.851122	-1.66458
Bra021282	1.04582	2.32211		Bra008246	0.369762	-1.44099						Bra038227	-0.789816	-1.66647
Bra021108	0.640731	2.31515		Bra027509	0.388476	-1.44922						Bra002655	-0.171924	-1.66819
Bra033095	0.334744	2.30581		Bra001930	0.992891	-1.45972						Bra003014	-2.29531	-1.66819
Bra015904	3.03762	2.26784		Bra010775	1.25848	-1.46464						Bra011554	-1.9105	-1.67041
Bra019009	2.18505	2.25577		Bra006416	0.00062693	-1.46912						Bra027990	-0.480178	-1.67123
Bra001973	1.16268	2.24923		Bra020391	1.4823	-1.47555						Bra028835	-0.957407	-1.67222
Bra012397	1.64553	2.2387		Bra037270	0.290063	-1.47769						Bra027662	-0.0275983	-1.67497
Bra006695	1.72882	2.20784		Bra023847	1.13282	-1.47806						Bra035893	-0.434759	-1.68212
Bra025408	1.58072	2.18821		Bra037294	0.739524	-1.49466						Bra037942	-1.11862	-1.68294
Bra012294	0.914654	2.18461		Bra024084	0.621455	-1.49466						Bra031248	-1.32904	-1.6865
Bra039592	5.98414	2.16831		Bra031968	1.30165	-1.50547						Bra009629	-0.288074	-1.68696
Bra040647	2.5412	2.16831		Bra002870	0.770329	-1.5145						Bra002416	-1.55087	-1.68705
Bra010212	5.2277	2.16831		Bra026876	0.451399	-1.51975						Bra027257	-3.73182	-1.68967
Bra033989	1.5412	2.16831		Bra037055	1.14722	-1.52684						Bra024735	-3.22819	-1.69128
Bra015102	1.15787	2.16831		Bra012387	0.0759721	-1.53213						Bra035721	-0.458805	-1.69299
Bra036270	1.08552	2.13793		Bra025003	0.874853	-1.53951						Bra039737	-2.00477	-1.69959
Bra012199	0.154172	2.12524		Bra017462	0.880248	-1.54023						Bra035288	-2.33327	-1.70616
Bra005528	0.743688	2.11291		Bra000884	0.755934	-1.54705						Bra019829	-0.245811	-1.70616
Bra003348	1.38919	2.09431		Bra000358	1.35748	-1.5479						Bra031582	-0.285968	-1.70616
Bra039142	1.63635	2.06643		Bra033443	1.06666	-1.55416						Bra018131	-4.91824	-1.70616
Bra024216	0.889119	2.06643		Bra027736	0.591121	-1.55518						Bra008866	-11.0661	-1.70616
Bra041111	0.556355	2.06568		Bra011765	0.871344	-1.56243						Bra015572	-12.2372	-1.70616
Bra024862	1.5412	2.06521		Bra033345	0.198594	-1.56475						Bra003208	-3.92593	-1.7068
Bra003986	0.742829	2.05583		Bra005151	2.62866	-1.56866						Bra021101	-1.77291	-1.7114
Bra015650	1.22925	2.04278		Bra035841	1.14606	-1.58015						Bra026986	-12.5351	-1.71622
Bra025829	3.32779	2.0163		Bra029105	0.0557685	-1.58015						Bra028320	-0.0100466	-1.71922
Bra025820	2.26366	2.0163		Bra018864	1.18719	-1.58658						Bra004193	-2.34633	-1.71922
Bra004133	1.36717	2.00656		Bra017960	0.337155	-1.58972						Bra023471	-3.0833	-1.71922
Bra021483	2.94329	2.00481		Bra009315	0.301729	-1.59723						Bra007743	-0.276327	-1.72246
Bra027444	1.02662	1.98593		Bra008530	0.380041	-1.60428						Bra039495	-1.02765	-1.72246
Bra005846	0.590105	1.98275		Bra001253	0.0788521	-1.61596						Bra007985	-1.61779	-1.72299
Bra024215	0.769464	1.98154		Bra008857	0.71112	-1.62019						Bra011985	-0.182211	-1.72399
Bra004681	2.75065	1.97566		Bra020826	0.198308	-1.62524						Bra009432	-4.15924	-1.72478
Bra039670	2.24164	1.92319		Bra013019	1.4568	-1.62816						Bra036546	-3.99373	-1.72801
Bra012205	0.313785	1.92319		Bra021569	0.839719	-1.63078						Bra035931	-0.324504	-1.72981
Bra000930	1.56673	1.91554		Bra018922	1.273	-1.63905						Bra028662	-0.728894	-1.72981
Bra038781	1.56673	1.91554		Bra020294	0.635523	-1.64883						Bra016553	-0.251363	-1.73117
Bra036821	1.38919	1.91247		Bra018863	0.417621	-1.64985						Bra025522	-5.26616	-1.73216
Bra031202	0.247464	1.90906		Bra001371	0.474962	-1.65766						Bra021485	-3.3657	-1.73858
Bra020643	0.965547	1.89477		Bra034851	1.06415	-1.66021						Bra034527	-11.9043	-1.73858
Bra005176	1.74035	1.89192		Bra032940	0.20416	-1.66177						Bra004316	-14.4345	-1.7415
Bra011349	0.26062	1.8917		Bra012088	0.219267	-1.66264						Bra022447	-0.369537	-1.74243
Bra025239	1.55912	1.86875		Bra034817	0.573683	-1.67076						Bra003822	-0.664518	-1.74338
Bra015252	2.26702	1.86018		Bra025961	0.351871	-1.67737						Bra007940	-1.61408	-1.74596
Bra032889	2.34136	1.85809		Bra032645	0.429404	-1.67969						Bra001341	-3.07351	-1.74596
Bra000679	0.193272	1.8528		Bra029430	0.600089	-1.67969						Bra010320	-15.1421	-1.74753
Bra003779	1.08552	1.83127		Bra002280	0.14386	-1.69042						Bra008343	-1.35189	-1.75453
Bra025270	2.91043	1.83127		Bra025405	1.65032	-1.71305						Bra003234	-2.71457	-1.75561
Bra026623	0.126158	1.82782		Bra031932	0.580724	-1.75369						Bra029496	-0.062876	-1.75769
Bra020320	0.247464	1.82727		Bra026701	0.795201	-1.76388						Bra036342	-0.591255	-1.75769
Bra025112	0.100623	1.82727		Bra031556	0.367166	-1.76756						Bra005743	-1.79984	-1.75769
Bra017801	2.79993	1.82038		Bra022923	0.07171	-1.7728						Bra024089	-0.883014	-1.76209
Bra009841	2.31642	1.79749		Bra018731	0.75225	-1.77359						Bra014511	-11.8762	-1.76243
Bra012309	1.24164	1.7928		Bra003503	0.406653	-1.77359						Bra024459	-0.523195	-1.76458
Bra036499	1.88515	1.7898		Bra019233	0.995761	-1.77923						Bra010153	-0.851122	-1.76458
Bra025007	1.86312	1.78846		Bra022531	0.798028	-1.78987						Bra021052	-1.52919	-1.76458
Bra014343	0.0557685	1.77599		Bra022337	1.41871	-1.79853						Bra020705	-0.0392089	-1.76624
Bra034887	2.95623	1.75327		Bra022430	0.0988849	-1.81557						Bra009633	-4.23335	-1.76867
Bra005702	2.68735	1.75327		Bra010280	0.513279	-1.82668						Bra007924	-0.0892818	-1.77029
Bra023219	2.57682	1.75327		Bra020390	3.18505	-1.83169						Bra004370	-2.66044	-1.77029
Bra012342	1.09139	1.75327		Bra001873	2.00063	-1.83169						Bra015133	-3.98237	-1.77029
Bra020597	0.656673	1.73309		Bra027864	1.24164	-1.83169						Bra035394	-4.98237	-1.77029
Bra017873	1.15	1.72902		Bra014914	0.801723	-1.83169						Bra003858	-0.0595345	-1.77029
Bra025368	0.100623	1.72773		Bra029650	0.573617	-1.83169						Bra026009	-0.693328	-1.77127
Bra019143	0.863123	1.71735		Bra026471	1.13614	-1.83169						Bra035133	-0.710343	-1.77511
Bra024885	0.484612	1.71579		Bra006824	0.898747	-1.83169						Bra008095	-0.940674	-1.77923
Bra015373	1.60009	1.71263		Bra023846	0.750649	-1.83169						Bra008132	-1.82793	-1.77923
Bra012243	1.35833	1.70673		Bra027605	0.401792	-1.83169						Bra004066	-2.55465	-1.77944
Bra025265	1.16798	1.69555		Bra001825	1.38919	-1.84328						Bra008391	-0.858412	-1.78589
Bra002340	2.96746	1.69187		Bra001653	1.26251	-1.848						Bra020376	-3.47915	-1.78791
Bra012460	0.0266221	1.67927		Bra018462	0.951601	-1.86917						Bra036343	-0.3226	-1.78947
Bra025072	1.48873	1.65863		Bra023398	0.85476	-1.874						Bra038432	-1.26616	-1.79105
Bra004568	1.82772	1.64747		Bra034925	1.37648	-1.87799						Bra015964	-2.50062	-1.79105
Bra037458	0.595643	1.63779		Bra021686	0.549463	-1.88232						Bra000881	-3.26616	-1.79105
Bra000347	0.698476	1.63254		Bra022398	0.601519	-1.90925						Bra020967	-0.00225183	-1.79179
Bra000405	3.56356	1.62774		Bra011828	0.0911028	-1.91102						Bra033148	-4.74421	-1.79517
Bra028591	2.78912	1.62774		Bra023966	1.33127	-1.91416						Bra013668	-0.231394	-1.79693
Bra010157	2.03305	1.62774		Bra036211	0.154172	-1.91916						Bra015660	-0.425638	-1.79853
Bra015647	1.78912	1.62774		Bra030143	1.92947	-1.91916						Bra015543	-0.156242	-1.79998
Bra017810	1.77001	1.62774		Bra013904	0.794097	-1.94591						Bra015999	-0.709613	-1.80132
Bra009994	1.58892	1.61771		Bra029702	1.06315	-1.94717						Bra040056	-2.1065	-1.80132
Bra030949	0.728822	1.61309		Bra029268	0.138436	-1.94717						Bra017111	-2.69147	-1.80132
Bra016404	0.688037	1.60888		Bra031402	0.20416	-1.95722						Bra019645	-0.826261	-1.80631
Bra012085	0.778235	1.60888		Bra013985	0.214621	-1.96272						Bra002992	-2.43456	-1.80745
Bra005960	0.263661	1.60127		Bra041030	2.72562	-1.9692						Bra035707	-2.06761	-1.80823
Bra008245	1.23151	1.59152		Bra019673	1.38554	-1.9692						Bra001919	-1.39169	-1.80897
Bra015667	0.461761	1.58977		Bra032605	0.113558	-1.97674						Bra018850	-0.62873	-1.80897
Bra006337	1.02481	1.58903		Bra023161	0.762663	-1.98874						Bra032083	-1.52919	-1.80897
Bra020120	3.62866	1.58334		Bra027026	2.847	-2.00162						Bra028910	-0.224848	-1.81152
Bra032768	2.60009	1.58334		Bra018599	1.8307	-2.00162						Bra035023	-0.0782007	-1.81238
Bra016094	2.33127	1.58334		Bra034095	0.669519	-2.01003						Bra008756	-0.42378	-1.81273
Bra002072	2.81279	1.57818		Bra009379	0.646548	-2.01102						Bra009338	-0.585917	-1.81442
Bra035015	2.62866	1.5743		Bra036599	0.686458	-2.0139						Bra016512	-0.640411	-1.81626
Bra013263	0.0266221	1.5743		Bra006179	1.69175	-2.01612						Bra017390	-1.57314	-1.81802
Bra021343	3.00063	1.56062		Bra003988	0.670478	-2.02434						Bra015398	-0.19577	-1.82105
Bra020707	2.00063	1.56062		Bra017628	0.760732	-2.02934						Bra008489	-1.10936	-1.82105
Bra023549	2.78099	1.5425		Bra024649	0.910429	-2.04742						Bra010209	-4.92757	-1.82242
Bra007170	1.40793	1.54028		Bra016284	0.40671	-2.05157						Bra028996	-1.94478	-1.82624
Bra030067	0.60831	1.53088		Bra002736	0.763588	-2.06873						Bra034295	-0.63366	-1.82812
Bra022231	0.34855	1.52586		Bra031910	0.541195	-2.0727						Bra004298	-0.458805	-1.83169
Bra022496	0.34855	1.52586		Bra013176	0.28084	-2.07449						Bra011241	-0.632834	-1.83169
Bra000675	0.797535	1.52194		Bra028623	0.847857	-2.07962						Bra003108	-0.873842	-1.83169
Bra012967	2.0437	1.52194		Bra014164	1.35936	-2.07962						Bra017523	-2.69981	-1.83169
Bra023384	1.11316	1.51969		Bra006452	0.394354	-2.08545						Bra022422	-4.04377	-1.83169
Bra020500	1.96489	1.51776		Bra036362	0.415664	-2.09473						Bra010644	-5.62873	-1.83169
Bra022678	0.35411	1.50832		Bra017743	1.50563	-2.09848						Bra022033	-4.04377	-1.83169
Bra000990	1.44809	1.50618		Bra028487	0.790974	-2.10178						Bra006086	-1.01784	-1.83919
Bra040700	1.33174	1.50575		Bra012201	1.12616	-2.10471						Bra034648	-0.0723879	-1.83996
Bra024125	0.852397	1.50088		Bra000943	1.85034	-2.1118						Bra007945	-0.34987	-1.84115
Bra016048	3.12616	1.49023		Bra022174	0.874933	-2.11463						Bra005539	-0.37524	-1.84499
Bra013306	2.75065	1.49023		Bra010879	0.215795	-2.1171						Bra036850	-0.139627	-1.8455
Bra026785	2.37409	1.49023		Bra006453	0.763588	-2.1171						Bra008991	-1.40876	-1.84877
Bra025080	1.45022	1.48381		Bra006077	0.0841855	-2.12292						Bra013292	-2.89176	-1.84962
Bra013580	0.367166	1.47706		Bra032741	0.133111	-2.13286						Bra027374	-0.648282	-1.85406
Bra005448	0.583015	1.47316		Bra028942	0.554371	-2.14045						Bra007091	-1.19577	-1.85406
Bra009864	1.41566	1.46599		Bra003770	0.588501	-2.15362						Bra030231	-0.110028	-1.85581
Bra031260	1.55078	1.46305		Bra017516	0.578122	-2.15362						Bra001729	-1.48335	-1.85624
Bra007270	1.07171	1.45781		Bra007279	1.27034	-2.16668						Bra015656	-2.21577	-1.85715
Bra024436	2.19327	1.44841		Bra025935	1.99912	-2.18717						Bra018609	-1.64784	-1.85723
Bra024955	0.718982	1.44702		Bra022585	1.11231	-2.19805						Bra019875	-1.11836	-1.85803
Bra038466	0.794952	1.44515		Bra009767	0.201709	-2.20093						Bra014747	-0.0992623	-1.85917
Bra036125	1.6418	1.44464		Bra011316	0.535882	-2.21872						Bra025921	-0.310706	-1.87122
Bra003658	2.65667	1.44133		Bra023116	0.396805	-2.22401						Bra032019	-0.257295	-1.87502
Bra023898	1.61993	1.43749		Bra007198	0.301061	-2.25316						Bra037159	-2.33327	-1.87609
Bra019245	2.63312	1.43345		Bra023148	1.21257	-2.26465						Bra013363	-0.0838953	-1.87924
Bra033005	1.80423	1.43134		Bra002110	0.0605695	-2.27915						Bra002171	-1.82137	-1.88614
Bra013059	0.763588	1.43134		Bra014359	1.23151	-2.29112						Bra003670	-2.0077	-1.88755
Bra032746	3.18505	1.41623		Bra013205	0.317689	-2.30118						Bra027020	-1.93274	-1.89059
Bra039229	1.769	1.41223		Bra030367	0.747646	-2.36221						Bra015856	-2.5177	-1.89059
Bra013607	1.03596	1.40931		Bra038271	0.364318	-2.36221						Bra004736	-3.29531	-1.89059
Bra037512	1.69647	1.40931		Bra001533	0.307705	-2.36775						Bra029505	-2.09623	-1.89181
Bra004588	0.691299	1.40688		Bra037727	0.237803	-2.36775						Bra016771	-0.490514	-1.89582
Bra031812	0.821303	1.40535		Bra023316	0.337662	-2.37918						Bra039533	-0.800724	-1.89944
Bra017661	1.51982	1.40277		Bra040924	0.959835	-2.41666						Bra010231	-0.660994	-1.89986
Bra029784	0.0176334	1.39963		Bra034823	0.157867	-2.41666						Bra010532	-0.24626	-1.90208
Bra009022	2.33127	1.3907		Bra021077	1.07138	-2.43373						Bra002084	-0.896926	-1.90208
Bra032627	0.60831	1.3907		Bra015329	1.32847	-2.46396						Bra002334	-2.26616	-1.90208
Bra038827	0.60831	1.3907		Bra026237	0.136268	-2.47251						Bra008408	-2.52919	-1.90208
Bra020607	1.72832	1.38922		Bra000670	1.01557	-2.4728						Bra022229	-1.04377	-1.90208
Bra035429	1.8162	1.38243		Bra020829	0.842062	-2.48079						Bra036774	-2.08684	-1.90285
Bra008013	1.84932	1.38085		Bra012599	1.70266	-2.49466						Bra020996	-0.18317	-1.9097
Bra004209	0.45043	1.38061		Bra032869	1.19941	-2.50977						Bra015631	-1.2473	-1.9097
Bra025138	1.54751	1.37981		Bra039012	0.714914	-2.53042						Bra007863	-2.3848	-1.9097
Bra030129	1.55146	1.37887		Bra003071	0.44166	-2.56866						Bra014635	-1.86375	-1.9097
Bra031902	1.42301	1.37205		Bra022935	0.750988	-2.58972						Bra015499	-1.313	-1.91115
Bra008655	2.10738	1.36561		Bra001635	0.318803	-2.60663						Bra009632	-0.918236	-1.91261
Bra038594	0.541195	1.3647		Bra006833	0.746453	-2.62127						Bra025541	-1.23054	-1.91658
Bra004373	2.34855	1.36095		Bra012830	2.40627	-2.63905						Bra002002	-0.144169	-1.91916
Bra009858	0.550625	1.35858		Bra004534	0.0315209	-2.63905						Bra031136	-11.6941	-1.91916
Bra019741	3.63659	1.35813		Bra029551	0.0922105	-2.673						Bra002944	-0.0279422	-1.91916
Bra017737	2.14527	1.35734		Bra036531	0.0755317	-2.68967						Bra009756	-1.08684	-1.91916
Bra024326	0.700852	1.35518		Bra008690	0.749304	-2.68967						Bra018675	-1.15395	-1.91916
Bra025233	1.38409	1.34077		Bra035198	0.512626	-2.69676						Bra029842	-2.37027	-1.92602
Bra021273	0.969432	1.33823		Bra014598	1.00208	-2.73858						Bra035723	-0.496773	-1.92855
Bra039226	2.93351	1.33823		Bra010050	0.891693	-2.73858						Bra012471	-3.78073	-1.93123
Bra023926	0.635523	1.33389		Bra025207	0.126158	-2.73858						Bra035778	-0.593347	-1.93406
Bra012800	1.90377	1.33058		Bra005079	2.02662	-2.73858						Bra029001	-0.681197	-1.93544
Bra001945	1.5412	1.32031		Bra029679	1.94157	-2.74923						Bra006022	-0.0270884	-1.93603
Bra017644	0.162137	1.31374		Bra000056	0.140233	-2.74923						Bra033563	-0.284231	-1.93723
Bra015243	0.182114	1.30803		Bra037486	0.850523	-2.77029						Bra036902	-1.33327	-1.93749
Bra006269	1.86312	1.30581		Bra019731	0.445335	-2.79105						Bra034589	-2.26616	-1.93861
Bra035650	0.677332	1.29759		Bra005351	2.24164	-2.83169						Bra021745	-0.254114	-1.94132
Bra016055	1.26074	1.29704		Bra039279	0.406653	-2.85159						Bra020566	-0.228507	-1.94717
Bra013153	2.5412	1.29384		Bra036246	0.337662	-2.85723						Bra011822	-1.83732	-1.94717
Bra030116	0.423838	1.2907		Bra017741	1.1167	-2.86026						Bra029382	-10.543	-1.94717
Bra011649	1.28889	1.28213		Bra032069	0.941733	-2.89059						Bra023588	-2.28478	-1.94717
Bra012174	0.886024	1.27934		Bra000811	0.861658	-2.89916						Bra038364	-0.913371	-1.95368
Bra015020	1.56504	1.27637		Bra012843	0.981768	-2.90208						Bra006616	-1.06761	-1.95508
Bra013917	1.5412	1.27522		Bra002455	1.45373	-2.91916						Bra028586	-0.136408	-1.95658
Bra023962	1.83538	1.26784		Bra016593	0.599298	-2.93406						Bra031690	-1.08611	-1.96048
Bra038714	1.48873	1.26784		Bra029031	0.869818	-2.93603						Bra001610	-3.00313	-1.96098
Bra016525	0.981768	1.26784		Bra025683	1.16118	-2.94717						Bra035175	-2.51466	-1.96555
Bra012734	0.8558	1.26541		Bra018710	0.786952	-2.96098						Bra004029	-0.590211	-1.97805
Bra021440	0.160324	1.26407		Bra000571	0.0674725	-2.98175						Bra024269	-2.95357	-1.97853
Bra009909	1.37638	1.26346		Bra010542	1.89483	-3.00162						Bra014308	-1.54957	-1.97979
Bra030072	0.595988	1.2585		Bra028569	0.978601	-3.03814						Bra010283	-5.44587	-1.98225
Bra019088	1.98031	1.24923		Bra034321	0.136032	-3.04573						Bra039752	-0.826536	-1.9837
Bra038644	0.226322	1.23735		Bra033070	0.756208	-3.05409						Bra000214	-0.714644	-1.9837
Bra028401	0.51456	1.23702		Bra000526	0.160105	-3.05409						Bra025934	-5.34958	-1.9855
Bra000553	1.39681	1.23542		Bra027920	1.0829	-3.07018						Bra022663	-1.02817	-1.98602
Bra040682	1.18165	1.23059		Bra025493	0.864726	-3.07562						Bra005312	-3.75159	-1.98697
Bra009777	1.35443	1.22885		Bra016582	1.40179	-3.07962						Bra018402	-0.30533	-1.98697
Bra025104	0.3458	1.22489		Bra020393	1.44525	-3.1118						Bra017125	-2.21553	-1.98697
Bra026282	0.344503	1.2238		Bra035384	0.68133	-3.11362						Bra005984	-0.458805	-1.98961
Bra009695	0.707445	1.22235		Bra000093	0.0692955	-3.13286						Bra004571	-4.70673	-1.99216
Bra004946	1.95736	1.22142		Bra040268	3.49539	-3.15362						Bra035641	-1.3991	-1.99655
Bra041032	0.674462	1.21411		Bra018107	1.71112	-3.15362						Bra036864	-0.391118	-1.99847
Bra039262	1.00832	1.21013		Bra038681	1.44809	-3.15362						Bra017927	-4.76623	-2.00162
Bra028061	0.793582	1.21013		Bra023967	1.16378	-3.18348						Bra000412	-0.574282	-2.00162
Bra010253	1.47898	1.19614		Bra021063	0.569963	-3.20768						Bra030189	-1.85112	-2.00162
Bra028900	0.378381	1.19094		Bra033423	1.64073	-3.22401						Bra013227	-3.40634	-2.00162
Bra030937	0.431571	1.18579		Bra021328	2.71112	-3.29112						Bra030915	-11.3849	-2.00162
Bra025873	0.0416243	1.18579		Bra032747	1.92307	-3.29112						Bra019883	-11.7019	-2.00162
Bra004883	0.632343	1.1839		Bra035505	1.28253	-3.29112						Bra019406	-2.87037	-2.0051
Bra016751	1.3241	1.17536		Bra039277	1.19724	-3.29112						Bra033546	-2.75649	-2.0139
Bra015132	0.355429	1.17099		Bra011371	0.939745	-3.29112						Bra018128	-1.36489	-2.01788
Bra013738	3.52988	1.16831		Bra001905	1.27159	-3.29112						Bra032691	-0.735014	-2.01811
Bra001231	2.56673	1.16831		Bra019961	0.342291	-3.29112						Bra007959	-0.478704	-2.02152
Bra032740	2.42872	1.16831		Bra025450	0.354463	-3.30826						Bra028520	-0.160836	-2.03163
Bra024835	1.76359	1.16831		Bra032591	0.340235	-3.32044						Bra039847	-1.52294	-2.03333
Bra037613	5.08035	1.16831		Bra016254	0.557137	-3.32355						Bra003115	-0.280207	-2.03557
Bra002696	2.91043	1.16831		Bra002206	1.13321	-3.33419						Bra040651	-0.733286	-2.04389
Bra015659	2.16569	1.16831		Bra023560	1.06106	-3.33419						Bra032129	-0.630285	-2.04582
Bra006620	1.66673	1.16831		Bra031048	0.879441	-3.34334						Bra013579	-2.74239	-2.04601
Bra034184	1.59564	1.16831		Bra014426	0.76064	-3.37601						Bra000793	-2.75004	-2.04892
Bra037017	1.33375	1.16831		Bra020368	0.128984	-3.3831						Bra027319	-0.158058	-2.05214
Bra039488	1.31278	1.16831		Bra012719	0.313785	-3.41666						Bra030430	-1.09623	-2.05409
Bra024014	1.27816	1.16831		Bra024611	0.904817	-3.41982						Bra012504	-2.12866	-2.05409
Bra025273	1.11151	1.16831		Bra022436	1.17558	-3.44313						Bra002421	-4.26616	-2.05409
Bra012508	1.04043	1.16831		Bra003044	1.69613	-3.4506						Bra006511	-5.85112	-2.05409
Bra001120	0.362225	1.16831		Bra012479	2.71752	-3.47555						Bra020104	-10.7298	-2.05409
Bra010982	0.141108	1.16831		Bra030507	0.429422	-3.48112						Bra027547	-0.0962346	-2.05409
Bra008162	1.66396	1.15878		Bra012026	0.353123	-3.51619						Bra020203	-1.13688	-2.05409
Bra019410	1.1754	1.1532		Bra006006	1.78327	-3.53213						Bra009370	-2.35125	-2.05856
Bra040575	1.15718	1.15254		Bra014850	1.04043	-3.53213						Bra034466	-1.52094	-2.06199
Bra010546	1.32547	1.14813		Bra010099	0.85419	-3.58658						Bra015963	-0.106503	-2.06435
Bra023526	1.4761	1.14693		Bra008856	0.992704	-3.62177						Bra001368	-0.889277	-2.06784
Bra012950	1.24521	1.14485		Bra024175	0.860146	-3.62425						Bra026535	-0.859343	-2.06873
Bra023029	0.37127	1.14134		Bra014666	2.59182	-3.63905						Bra023782	-0.415736	-2.06873
Bra006786	0.742829	1.13916		Bra014427	1.24033	-3.65612						Bra006543	-2.97568	-2.07027
Bra009849	2.30875	1.13354		Bra031924	0.71112	-3.67969						Bra034163	-0.55772	-2.07745
Bra036979	1.50055	1.12766		Bra000586	0.176921	-3.75056						Bra013715	-0.706732	-2.07962
Bra014309	1.11688	1.12608		Bra007888	0.321882	-3.79517						Bra017012	-2.70673	-2.07962
Bra019589	1.28442	1.12587		Bra014599	1.58559	-3.83169						Bra004765	-11.9717	-2.07962
Bra027705	0.541195	1.12391		Bra022437	0.229629	-3.83828						Bra011749	-1.15187	-2.08091
Bra027460	1.67048	1.1225		Bra020192	2.37332	-3.87609						Bra025728	-1.44445	-2.08323
Bra030831	0.34855	1.12048		Bra027866	1.27867	-3.88378						Bra000165	-2.11367	-2.08695
Bra012620	1.11022	1.11994		Bra005800	1.03869	-3.91916						Bra026157	-2.33238	-2.08773
Bra023820	1.10908	1.11647		Bra040848	1.28662	-3.91916						Bra010220	-1.50994	-2.09043
Bra004648	0.60831	1.11584		Bra027519	1.21664	-3.93323						Bra022389	-0.177623	-2.09108
Bra025349	0.88515	1.11172		Bra011650	1.08013	-3.94022						Bra027044	-0.238206	-2.09222
Bra021189	0.495914	1.11043		Bra039099	0.0355553	-3.97674						Bra006015	-0.0170368	-2.09246
Bra024936	0.686937	1.11036		Bra032485	0.0592268	-3.99012						Bra004630	-1.02003	-2.09336
Bra025370	1.04599	1.1086		Bra006556	1.00564	-4.02547						Bra014991	-3.04377	-2.09473
Bra008136	0.998587	1.10723		Bra009630	1.02119	-4.07962						Bra027414	-3.4588	-2.09473
Bra009678	0.301857	1.1025		Bra031931	1.04875	-4.09043						Bra012588	-0.399911	-2.09473
Bra025446	0.474081	1.10119		Bra023294	0.60191	-4.12853						Bra035469	-1.17919	-2.0964
Bra015949	0.170827	1.0986		Bra020011	2.23634	-4.22401						Bra004540	-1.0209	-2.09934
Bra035122	1.94719	1.09431		Bra005572	1.05904	-4.29112						Bra023940	-2.32874	-2.10018
Bra007460	1.36901	1.09431		Bra010649	0.474081	-4.29112						Bra015911	-3.31679	-2.10471
Bra027831	1.02398	1.09236		Bra014665	2.25835	-4.29112						Bra040549	-4.31679	-2.10471
Bra017928	1.56005	1.0903		Bra011135	0.994913	-4.35526						Bra014328	-1.02737	-2.11298
Bra026272	0.352161	1.0903		Bra017893	0.602596	-4.35526						Bra038567	-0.902794	-2.1159
Bra026142	2.47979	1.08584		Bra021393	0.119171	-4.35526						Bra022168	-0.458805	-2.1212
Bra022948	2.07171	1.08584		Bra024126	2.5152	-4.37601						Bra038966	-2.91824	-2.1212
Bra011682	0.503393	1.07851		Bra024662	0.668125	-4.40828						Bra028836	-2.02143	-2.12245
Bra032020	0.856069	1.07754		Bra018941	0.0490753	-4.4433						Bra022266	-0.676361	-2.13538
Bra028870	2.8266	1.0752		Bra021208	0.872234	-4.44967						Bra013797	-0.413208	-2.14045
Bra012870	2.47193	1.0752		Bra017040	0.766194	-4.47251						Bra007333	-1.57626	-2.1418
Bra019793	2.24164	1.0752		Bra029100	0.162684	-4.53213						Bra023339	-1.49028	-2.14328
Bra019438	0.146057	1.0752		Bra007039	0.27455	-4.56866						Bra009037	-0.162872	-2.1472
Bra033664	1.65667	1.06877		Bra000544	0.00891313	-4.63508						Bra005463	-0.19577	-2.15362
Bra023324	1.26848	1.06397		Bra038796	1.20678	-4.68967						Bra019357	-0.508773	-2.15362
Bra020465	3.92366	1.06139		Bra038411	0.0266221	-4.73858						Bra015404	-2.19577	-2.15362
Bra019362	1.28662	1.05812		Bra007195	0.157618	-4.87037						Bra020493	-4.10266	-2.15362
Bra027185	1.07463	1.05652		Bra039937	0.194222	-4.94022						Bra008651	-4.78073	-2.15362
Bra028770	1.71112	1.05583		Bra009626	0.000862375	-5.04634						Bra013199	-5.3657	-2.15362
Bra031353	0.635171	1.05283		Bra005891	0.306547	-5.1016						Bra009494	-10.5111	-2.15362
Bra012069	1.18551	1.04999		Bra013702	0.766684	-5.30201						Bra020197	-10.9987	-2.15362
Bra024164	0.612017	1.04525		Bra028291	1.00063	-5.35526						Bra009072	-11.3194	-2.15362
Bra025969	0.818976	1.04457		Bra041096	1.83937	-5.4464						Bra016930	-12.365	-2.15362
Bra009279	2.27816	1.04278		Bra004994	0.24329	-5.57585						Bra009218	-0.631799	-2.16085
Bra023096	1.37577	1.04278		Bra032595	0.852781	-5.63905						Bra012058	-0.231194	-2.16135
Bra026686	2.20416	1.04278		Bra034717	1.81271	-5.87609						Bra031851	-0.848372	-2.16468
Bra003879	1.41566	1.04278		Bra037811	0.247134	-5.97124						Bra030285	-5.38164	-2.16956
Bra020519	0.396805	1.04278		Bra030673	0.645992	-6.02152						Bra019366	-1.43163	-2.17017
Bra014910	0.67339	1.0388		Bra030412	3.12616	-7.01192						Bra016197	-0.51003	-2.1705
Bra011178	1.28442	1.03706		Bra034525	3.39918	-7.56803						Bra010122	-1.32315	-2.17409
Bra025365	1.53588	1.03504		Bra005516	3.78912	-7.75864						Bra036846	-0.534469	-2.17484
Bra025784	1.12616	1.03504		Bra024670	1.73102	-8.18458						Bra010332	-3.20214	-2.17899
Bra017916	0.154778	1.03199		Bra023881	3.42384	-8.63379						Bra030986	-1.25622	-2.1798
Bra030866	0.355118	1.0269		Bra022469	5.07517	-8.81497						Bra020915	-3.13123	-2.18219
Bra020260	1.45713	1.02535		Bra017242	3.15591	-9.20758						Bra015820	-3.17501	-2.18533
Bra037482	1.04267	1.02209		Bra022163	2.67048	-9.21129						Bra021803	-3.49443	-2.18925
Bra012946	1.23666	1.02108		Bra030615	2.5412	-9.30738						Bra010178	-0.766363	-2.18962
Bra002157	0.493101	1.01893		Bra005436	3.67048	-9.81121						Bra039968	-2.25592	-2.19956
Bra035205	2.91971	1.0163		Bra009933	2.05577	-9.96393						Bra040624	-0.15585	-2.20153
Bra024047	2.23049	1.0163		Bra024434	2.91043	-10.0211						Bra006206	-1.66937	-2.20192
Bra000134	2.71112	1.0163		Bra023397	2.32256	-10.063						Bra016052	-0.141948	-2.20515
Bra034904	2.06186	1.0163		Bra027069	2.00063	-10.0697						Bra024107	-3.57428	-2.2102
Bra004623	1.2574	1.0163		Bra038583	2.18505	-10.097						Bra003699	-5.18802	-2.21176
Bra036003	0.278161	1.0163		Bra033076	2.24164	-10.5135						Bra003975	-0.106745	-2.22039
Bra037340	1.32256	0.996126		Bra023914	3.00063	-10.6615						Bra034164	-1.62873	-2.22401
Bra022882	1.27159	0.994277		Bra002131	3.3825	-10.7523						Bra009108	-3.11416	-2.22401
Bra009853	1.5012	0.988486		Bra034488	1.89169	-10.7977						Bra015917	-3.15068	-2.22401
Bra012651	1.1391	0.981221		Bra037668	3.93351	-11.0211						Bra039977	-12.6036	-2.22401
Bra001863	1.83888	0.975662		Bra027079	0.0557685	-11.2349						Bra018573	-5.80753	-2.22623
Bra016967	1.93351	0.975662		Bra039508	0.377697	-11.2566						Bra027510	-0.167039	-2.23024
Bra037519	2.5412	0.975662		Bra024196	2.26366	-11.2689						Bra029819	-0.249351	-2.24673
Bra008221	1.83888	0.975662		Bra013892	2.97415	-11.3002						Bra005124	-0.703917	-2.24673
Bra010750	2.61444	0.975662		Bra007725	1.88	-11.3175						Bra014344	-1.08957	-2.24673
Bra019285	2.03821	0.955577		Bra010768	1.46176	-11.3897						Bra030026	-1.37134	-2.24673
Bra035418	1.04298	0.945914		Bra034452	1.79754	-11.4265						Bra005301	-11.8512	-2.24673
Bra012749	1.22079	0.943875		Bra009215	0.742829	-11.5709						Bra029884	-0.387921	-2.25019
Bra017292	1.50901	0.938825		Bra014109	1.16011	-11.5742						Bra000799	-3.49983	-2.25123
Bra004519	2.37066	0.936133		Bra011123	1.20416	-11.6104						Bra016463	-1.04963	-2.25299
Bra009679	1.30673	0.933841		Bra040654	2.95623	-11.857						Bra004330	-2.71514	-2.25796
Bra037474	1.12616	0.933841		Bra034538	2.60533	-11.9131						Bra006853	-0.755786	-2.25796
Bra010013	1.36111	0.928636		Bra009053	1.66552	-11.9753						Bra038962	-2.96867	-2.26025
Bra030603	1.33561	0.923194		Bra006736	2.78066	-12.0039						Bra010658	-2.40634	-2.26465
Bra005339	2.38669	0.923194		Bra013700	0.628658	-12.0125						Bra023863	-4.70673	-2.27227
Bra005257	1.83759	0.920379		Bra002443	0.623657	-12.0532						Bra001769	-0.654355	-2.281
Bra011231	1.66673	0.918328		Bra011052	2.95623	-12.161						Bra017526	-0.801197	-2.281
Bra018563	1.51371	0.91612		Bra003714	1.09759	-12.1776						Bra009377	-0.181271	-2.29112
Bra009944	1.06844	0.913734		Bra017778	1.74283	-12.3258						Bra000551	-1.24016	-2.29112
Bra025261	3.65667	0.905272		Bra011077	0.43428	-12.4091						Bra031929	-2.28081	-2.29112
Bra016316	2.07171	0.905272		Bra029385	0.0964105	-12.4775						Bra027476	-2.65145	-2.29564
Bra017953	1.52912	0.905272		Bra017243	0.228605	-12.5119						Bra029231	-3.31295	-2.29882
Bra007003	1.9786	0.905272		Bra022239	0.159325	-12.6228						Bra025406	-1.57428	-2.30974
Bra004286	1.65667	0.905272		Bra008741	0.516104	-12.7034						Bra023983	-1.79441	-2.31169
Bra004676	1.37127	0.905272		Bra029548	0.396805	-12.7857						Bra001051	-0.666913	-2.31282
Bra012958	1.10191	0.901661		Bra007503	0.68047	-12.9872						Bra011002	-1.26437	-2.31282
Bra007320	1.20708	0.894132		Bra025998	1.23634	-13.5742						Bra020016	-1.35927	-2.31712
Bra023868	1.36717	0.890205		Bra030828	0.0874773	-13.5937						Bra002584	-1.80673	-2.31712
Bra012627	1.4294	0.890006		Bra009212	0.866035	-13.614						Bra005607	-0.944232	-2.31712
Bra001021	1.66266	0.889591		Bra029254	1.82554	-13.6926						Bra016733	-1.94423	-2.31712
Bra018029	2.05365	0.888199		Bra039434	1.27238	-13.8551						Bra036140	-1.70273	-2.32355
Bra013022	1.65806	0.879802		Bra028352	2.13614	-14.0039						Bra012907	-0.120003	-2.33419
Bra032690	2.34855	0.8788		Bra008007	0.431012	-14.0913						Bra016258	-4.54627	-2.33419
Bra026915	2.642	0.874576		Bra031554	0.00897427	-14.4						Bra035230	-1.66826	-2.34071
Bra039088	2.8266	0.868746		Bra011216	1.52704	-14.4405						Bra029099	-0.559734	-2.34071
Bra013343	3.15591	0.868746		Bra002734	0.84605	-14.4978						Bra037520	-1.34545	-2.3409
Bra019171	1.46403	0.868746		Bra010096	0.652431	-14.55						Bra034161	-4.56314	-2.35107
Bra024646	1.45043	0.866037		Bra012760	1.07066	-14.6084						Bra004321	-0.0281703	-2.35526
Bra020774	1.38202	0.86405		Bra030240	0.521567	-14.6631						Bra009384	-1.03751	-2.35526
Bra025067	1.62042	0.857967		Bra030674	0.0945877	-14.7561						Bra003373	-2.98237	-2.35526
Bra015737	1.56109	0.856363		Bra019035	0.201709	-14.7881						Bra028214	-1.09465	-2.36062
Bra012606	1.92586	0.856363		Bra026843	1.21362	-15.0808						Bra023383	-0.569836	-2.36419
Bra003917	2.17863	0.856363		Bra014486	0.567668	-15.3286						Bra019932	-1.41226	-2.37011
Bra025819	1.66114	0.850692		Bra030162	1.30093	-15.3758						Bra024381	-0.96218	-2.38039
Bra005191	1.2378	0.849485		Bra026845	1.36572	-15.9507						Bra011821	-1.73891	-2.3831
Bra000353	1.4365	0.846379		Bra020631	0.630898	-17.1699						Bra039327	-0.290299	-2.38509
Bra008205	2.5412	0.846379										Bra005378	-0.795153	-2.38824
Bra020266	1.61158	0.846379										Bra002388	-1.32874	-2.38969
Bra001115	1.80968	0.846379										Bra004819	-6.34145	-2.39241
Bra034033	1.09759	0.835731										Bra032415	-0.453224	-2.41666
Bra001855	1.94559	0.835731										Bra026536	-3.04377	-2.41666
Bra012180	1.03762	0.831272										Bra029545	-4.04377	-2.41666
Bra026871	1.5412	0.831272										Bra016841	-13.2532	-2.41666
Bra011328	1.30746	0.829323										Bra000352	-3.04377	-2.41666
Bra015032	1.46319	0.82727										Bra020675	-11.7427	-2.41666
Bra012106	1.16498	0.821575										Bra016375	-1.40158	-2.43343
Bra024882	1.11235	0.820383										Bra026571	-1.20297	-2.43835
Bra037172	2.12616	0.820383										Bra028419	-0.926673	-2.4464
Bra037430	1.00382	0.810755										Bra027692	-2.28193	-2.44836
Bra023035	1.18102	0.808131										Bra040819	-0.416679	-2.44908
Bra010638	1.79754	0.805737										Bra029946	-0.882404	-2.45121
Bra031857	1.51423	0.805737										Bra005390	-0.999373	-2.45318
Bra024828	1.5412	0.805737										Bra027437	-0.538975	-2.45618
Bra034026	1.45266	0.798357										Bra015514	-1.5808	-2.45618
Bra020635	1.21415	0.797938										Bra023790	-3.34633	-2.45618
Bra007248	1.08809	0.797663										Bra011720	-0.809712	-2.45823
Bra020464	1.75419	0.796338										Bra022000	-0.278141	-2.45838
Bra003544	1.23209	0.793911										Bra027531	-1.85112	-2.45848
Bra029699	1.43197	0.792798										Bra003363	-0.115046	-2.46267
Bra021096	1.91245	0.774028										Bra038486	-0.458805	-2.46396
Bra025413	1.18315	0.769037										Bra006451	-1.02068	-2.46396
Bra025731	1.77293	0.767769										Bra031435	-2.413	-2.46396
Bra014464	4.62866	0.753269										Bra038546	-3.64747	-2.46396
Bra012880	2.92586	0.753269										Bra001651	-5.413	-2.46396
Bra004318	1.79754	0.753269										Bra006624	-0.450812	-2.46557
Bra000128	2.31378	0.753269										Bra026902	-4.6812	-2.46912
Bra027529	3.29608	0.753269										Bra003970	-7.26616	-2.46912
Bra029066	3.06476	0.753269										Bra014623	-0.710343	-2.47555
Bra037371	2.96746	0.753269										Bra016230	-1.47817	-2.47555
Bra035647	2.44809	0.753269										Bra030417	-3.5177	-2.47555
Bra016536	1.16983	0.749855										Bra002459	-2.62873	-2.47806
Bra018955	1.06821	0.743285										Bra012614	-1.25851	-2.47939
Bra000169	1.79396	0.743001										Bra006709	-0.22257	-2.47998
Bra025073	1.38919	0.733904										Bra029328	-0.226631	-2.48705
Bra004259	1.18274	0.733904										Bra009293	-0.56572	-2.48705
Bra034136	2.29327	0.727734										Bra031912	-2.19111	-2.48845
Bra040095	1.3241	0.7247										Bra005193	-1.65758	-2.4899
Bra018178	1.75751	0.7247										Bra024900	-0.384804	-2.49466
Bra006237	1.84605	0.7247										Bra028853	-2.2473	-2.49466
Bra012279	1.03569	0.7247										Bra030494	-2.61927	-2.49466
Bra016674	1.0437	0.723825										Bra010583	-3.70673	-2.49466
Bra025069	1.01282	0.720848										Bra029023	-3.70673	-2.49466
Bra006428	1.40892	0.715795										Bra018439	-1.23054	-2.50154
Bra031615	1.5412	0.715795										Bra022003	-1.13967	-2.50937
Bra040781	1.10128	0.715795										Bra015791	-0.403663	-2.51352
Bra012985	1.27579	0.713303										Bra036942	-12.8518	-2.51619
Bra037327	2.10413	0.708875										Bra027550	-0.117768	-2.51619
Bra035161	1.78912	0.70436										Bra031811	-1.71904	-2.51819
Bra011966	1.55912	0.70436										Bra019187	-6.31679	-2.51975
Bra024913	1.41566	0.698821										Bra003575	-1.9647	-2.52201
Bra004295	1.79045	0.692969										Bra003236	-1.19577	-2.52559
Bra036329	1.39918	0.691869										Bra027659	-0.326893	-2.5283
Bra025315	1.11377	0.690259										Bra026364	-1.45208	-2.52877
Bra021649	1.01742	0.689983										Bra017065	-1.04377	-2.53213
Bra009696	1.25806	0.687768										Bra002747	-3.57428	-2.53213
Bra024514	1.45266	0.68288										Bra010290	-11.3772	-2.53213
Bra040701	2.98177	0.68288										Bra021641	-13.8251	-2.53213
Bra033156	1.23174	0.682078										Bra030785	-1.69901	-2.53657
Bra011729	1.01451	0.679807										Bra030501	-0.697592	-2.54441
Bra019205	1.2722	0.676918										Bra028645	-0.524894	-2.54729
Bra029960	1.60009	0.670807										Bra021802	-2.42564	-2.55752
Bra019250	1.16569	0.670807										Bra018368	-0.207058	-2.55832
Bra030202	1.11219	0.670316										Bra003306	-0.458805	-2.56441
Bra009794	1.27067	0.663313										Bra003222	-2.78073	-2.56866
Bra011248	1.21927	0.653734										Bra008544	-0.292294	-2.57893
Bra024990	1.695	0.653734										Bra036701	-2.84347	-2.57893
Bra023879	2.71112	0.653734										Bra026156	-0.782405	-2.58012
Bra012670	1.29646	0.650807										Bra013634	-0.864	-2.58317
Bra025518	1.11504	0.6483										Bra007213	-2.18888	-2.58486
Bra029101	2.3263	0.646354										Bra016430	-10.5493	-2.58658
Bra012815	1.1775	0.644745										Bra008032	-1.93011	-2.59251
Bra025074	1.04966	0.633269										Bra040264	-0.701848	-2.59499
Bra016236	1.89554	0.627738										Bra000796	-3.47003	-2.59499
Bra038743	1.165	0.626971										Bra033158	-0.72007	-2.59546
Bra033569	1.16774	0.620819										Bra012270	-4.54627	-2.59723
Bra003132	1.98865	0.615766										Bra019413	-3.54627	-2.59723
Bra019803	1.35478	0.615766										Bra037181	-0.329653	-2.59952
Bra036597	1.09318	0.612093										Bra018065	-4.46024	-2.61073
Bra030565	1.4209	0.611913										Bra022001	-0.217797	-2.61305
Bra004573	1.79993	0.608879										Bra003774	-1.33327	-2.61305
Bra022758	1.03803	0.607191										Bra024477	-0.435721	-2.61596
Bra036255	1.87975	0.606677										Bra001701	-2.50611	-2.61596
Bra031914	1.21438	0.60271										Bra007885	-0.98582	-2.61947
Bra023618	1.1051	0.598941										Bra026795	-0.106819	-2.62019
Bra024920	1.33156	0.595121										Bra025882	-0.804301	-2.63238
Bra025076	1.33078	0.593613										Bra013476	-0.0530054	-2.63496
Bra011457	1.63677	0.593192										Bra023127	-0.217797	-2.63905
Bra011273	3.76359	0.583344										Bra022605	-0.65145	-2.63905
Bra028939	2.12616	0.583344										Bra001123	-1.50062	-2.63905
Bra002454	2.09919	0.583344										Bra017493	-2.0618	-2.63905
Bra021994	2.47979	0.583344										Bra016562	-3.26616	-2.63905
Bra038045	1.07517	0.583344										Bra031900	-3.26616	-2.63905
Bra030132	3.16569	0.583344										Bra004687	-3.85112	-2.63905
Bra014963	1.0569	0.577698										Bra020354	-4.26616	-2.63905
Bra023859	1.23027	0.575965										Bra019189	-10.4996	-2.63905
Bra002878	1.16722	0.574799										Bra017975	-13.0039	-2.63905
Bra020330	1.7471	0.566856										Bra008915	-2.06084	-2.65612
Bra038288	2.14785	0.566856										Bra027664	-0.317942	-2.65766
Bra035151	1.72295	0.563166										Bra005241	-1.31422	-2.67231
Bra019069	1.1161	0.560624										Bra014674	-0.130182	-2.673
Bra016646	1.46457	0.558253										Bra018808	-1.30011	-2.673
Bra025484	1.86312	0.551635										Bra015346	-1.46439	-2.67858
Bra001897	1.24421	0.549397										Bra006467	-1.82137	-2.67969
Bra010911	1.24164	0.546818										Bra010143	-2.1693	-2.67969
Bra013324	1.09841	0.546818										Bra005818	-0.144169	-2.68212
Bra036247	2.44809	0.546818										Bra012780	-2.08886	-2.68414
Bra006523	1.52777	0.542702										Bra031540	-3.57982	-2.68967
Bra018907	1.11345	0.535089										Bra000925	-1.60767	-2.69676
Bra026490	1.05309	0.534435										Bra030916	-2.6718	-2.69676
Bra010842	1.73102	0.532879										Bra008333	-5.32505	-2.69794
Bra003655	2.64073	0.530877										Bra031738	-0.245811	-2.70616
Bra010732	1.16413	0.524451										Bra011179	-0.53024	-2.71783
Bra014497	1.32516	0.522359										Bra025715	-4.66826	-2.71922
Bra028013	1.24164	0.521944										Bra019123	-13.9043	-2.72478
Bra039184	1.16923	0.51623										Bra009221	-4.14173	-2.72761
Bra033427	1.1798	0.51623										Bra016591	-4.21369	-2.7286
Bra004375	1.47011	0.512261										Bra012938	-2.60878	-2.72948
Bra038032	1.83243	0.505342										Bra033474	-1.92943	-2.73117
Bra027279	1.29039	0.496361										Bra031470	-2.41658	-2.73502
Bra012979	2.01368	0.490235										Bra035732	-0.596056	-2.74616
Bra024637	3.18505	0.490235										Bra004065	-0.694872	-2.75226
Bra016249	2.12616	0.490235										Bra016077	-0.0168001	-2.75226
Bra036852	3.03305	0.490235										Bra022723	-0.138342	-2.75331
Bra001537	1.48037	0.487585										Bra000660	-0.889544	-2.77002
Bra028745	1.21927	0.478647										Bra001507	-0.490514	-2.77029
Bra024038	1.88515	0.467867										Bra003613	-0.812442	-2.77029
Bra001953	1.49739	0.467126										Bra034278	-0.894904	-2.77029
Bra023975	1.20278	0.463763										Bra009036	-2.4588	-2.77029
Bra013651	1.52305	0.461088										Bra029472	-2.66044	-2.77029
Bra006319	1.33427	0.460073										Bra038763	-2.98237	-2.77029
Bra029827	2.12616	0.457813										Bra028523	-0.0161225	-2.77275
Bra016720	2.0437	0.457813										Bra003959	-3.9563	-2.7728
Bra024961	1.08035	0.453709										Bra031209	-4.21369	-2.77923
Bra040236	1.82277	0.453284										Bra020088	-4.69827	-2.78165
Bra019900	1.24645	0.4521										Bra015952	-2.12111	-2.7849
Bra017920	1.60649	0.448065										Bra007230	-3.24308	-2.78589
Bra038299	1.33474	0.447283										Bra000880	-2.42228	-2.79517
Bra006212	1.05139	0.445841										Bra021539	-0.53937	-2.79978
Bra003143	1.35478	0.445841										Bra016604	-1.3657	-2.79998
Bra014515	1.4381	0.439609										Bra039945	-0.458805	-2.80132
Bra020894	1.25307	0.439609										Bra017460	-0.894452	-2.80132
Bra002115	1.48149	0.434587										Bra009238	-0.27494	-2.81775
Bra031687	1.86312	0.431341										Bra039058	-0.470566	-2.82197
Bra008058	2.46719	0.431341										Bra008497	-0.379077	-2.83169
Bra001848	1.00832	0.426619										Bra011500	-1.35345	-2.83169
Bra016053	1.28949	0.426022										Bra040324	-1.4588	-2.83169
Bra034101	1.12616	0.419845										Bra007390	-1.55191	-2.83169
Bra009772	1.69094	0.416234										Bra027779	-1.58434	-2.83169
Bra027094	1.11937	0.410877										Bra000382	-2.4588	-2.83169
Bra017722	1.1833	0.409315										Bra014771	-2.72184	-2.83169
Bra029287	1.86312	0.409315										Bra010436	-3.4588	-2.83169
Bra012661	1.5575	0.409315										Bra026860	-3.87384	-2.83169
Bra025598	1.49115	0.409315										Bra026695	-4.4588	-2.83169
Bra019349	1.20448	0.408547										Bra039555	-5.4588	-2.83169
Bra028650	1.39534	0.406466										Bra028889	-5.78073	-2.83169
Bra016160	1.34855	0.405346										Bra036703	-1.44337	-2.84729
Bra015785	2.74835	0.402772										Bra019599	-0.318106	-2.84821
Bra029693	1.50796	0.392367										Bra030589	-2.8648	-2.85917
Bra037525	1.12305	0.392028										Bra015384	-5.07351	-2.86144
Bra026143	3.72442	0.390699										Bra038360	-3.49628	-2.86917
Bra013739	1.06774	0.390699										Bra026520	-1.41574	-2.87609
Bra030841	1.02751	0.387141										Bra001995	-3.33327	-2.87609
Bra020305	1.4192	0.385118										Bra009295	-0.0571167	-2.87799
Bra028519	1.06273	0.384035										Bra012999	-0.148465	-2.89059
Bra037635	1.587	0.384035										Bra025883	-0.00673646	-2.89059
Bra012713	1.65223	0.382432										Bra009047	-1.34777	-2.89059
Bra013873	1.31564	0.379811										Bra040152	-3.04377	-2.90208
Bra005527	1.10569	0.376112										Bra009869	-0.927192	-2.90494
Bra021002	1.06476	0.373421										Bra024666	-0.41071	-2.90698
Bra039691	1.43932	0.37184										Bra016193	-2.41235	-2.91261
Bra002583	1.25622	0.371124										Bra017495	-2.54627	-2.91916
Bra024211	1.5263	0.3708										Bra026122	-4.54627	-2.91916
Bra004284	2.03116	0.366246										Bra030217	-4.30011	-2.93603
Bra018759	1.08627	0.364227										Bra026519	-1.17501	-2.94022
Bra024012	2.33375	0.360952										Bra005486	-3.85874	-2.94212
Bra024971	1.6797	0.360952										Bra004062	-1.15924	-2.94717
Bra009986	1.95301	0.360952										Bra023619	-1.98932	-2.94717
Bra000197	1.07171	0.355934										Bra011383	-0.323453	-2.95508
Bra026348	1.62573	0.35472										Bra008940	-0.253531	-2.97539
Bra023408	1.37928	0.353522										Bra035833	-0.175012	-2.97674
Bra030795	1.26248	0.351171										Bra000734	-0.11842	-2.99544
Bra022485	1.1051	0.345184										Bra009184	-0.372521	-2.99599
Bra004931	1.30304	0.345184										Bra005550	-1.12623	-3.00162
Bra013717	1.50572	0.338881										Bra013450	-1.33105	-3.00162
Bra012636	1.6977	0.338232										Bra012605	-2.1693	-3.00162
Bra000419	1.75065	0.338232										Bra009105	-3.62873	-3.00162
Bra029695	1.86312	0.338232										Bra001988	-3.82137	-3.00162
Bra001291	1.8343	0.332937										Bra027906	-3.22434	-3.01227
Bra011219	1.86312	0.331805										Bra000158	-0.250538	-3.01378
Bra014098	2.09919	0.32031										Bra000261	-4.24016	-3.02809
Bra013320	1.67139	0.32031										Bra038517	-0.46516	-3.03206
Bra034710	1.17201	0.319811										Bra007828	-3.3974	-3.03333
Bra022787	1.05966	0.316405										Bra003110	-0.446832	-3.03814
Bra003257	1.54751	0.312697										Bra023063	-0.144696	-3.04115
Bra010381	1.40554	0.309169										Bra039426	-0.668258	-3.04115
Bra004387	1.34041	0.308905										Bra009738	-0.574282	-3.04671
Bra018952	1.9178	0.305402										Bra005127	-0.56572	-3.05409
Bra023077	1.2574	0.299551										Bra001612	-13.1108	-3.05409
Bra010117	1.2759	0.29759										Bra012624	-2.92419	-3.05607
Bra016482	1.42702	0.288601										Bra034611	-1.84945	-3.05632
Bra013303	1.30316	0.28456										Bra036048	-0.442685	-3.0595
Bra024445	1.07171	0.283784										Bra026188	-2.29093	-3.06435
Bra037032	1.12616	0.281517										Bra003680	-0.418086	-3.0707
Bra014091	1.16434	0.279952										Bra022095	-1.11331	-3.07116
Bra023806	1.34095	0.279695										Bra000800	-2.53681	-3.07962
Bra033082	1.06145	0.277931										Bra017146	-3.12177	-3.07962
Bra023877	3.62866	0.275222										Bra009427	-5.70673	-3.07962
Bra006441	2.50609	0.275222										Bra022653	-11.1225	-3.07962
Bra006088	1.19831	0.275222										Bra036955	-0.19577	-3.08651
Bra033284	1.12616	0.2714										Bra033200	-0.618283	-3.08803
Bra011466	1.54606	0.262634										Bra040704	-6.30087	-3.0888
Bra036176	1.09759	0.262174										Bra021049	-0.362589	-3.10471
Bra024819	1.05309	0.254721										Bra037094	-0.731823	-3.10471
Bra037380	1.08042	0.253931										Bra031599	-2.31679	-3.10471
Bra025772	1.21051	0.252656										Bra006498	-0.582984	-3.10968
Bra038157	1.4844	0.250769										Bra004389	-1.59146	-3.11373
Bra015994	1.38841	0.250769										Bra031834	-1.26616	-3.12448
Bra010666	2.41566	0.246309										Bra034596	-0.560088	-3.12937
Bra036877	1.65667	0.246309										Bra001774	-1.43805	-3.13286
Bra019939	1.03762	0.243595										Bra000775	-5.83522	-3.1341
Bra035237	1.38073	0.242307										Bra036022	-0.949082	-3.14357
Bra026151	2.13876	0.242307										Bra013679	-1.66526	-3.15362
Bra022598	1.14877	0.241623										Bra033849	-2.19577	-3.15362
Bra009667	1.38919	0.238696										Bra026262	-6.10266	-3.15362
Bra015851	1.84932	0.235421										Bra020316	-0.0258453	-3.15362
Bra003015	1.46719	0.231042										Bra019036	-0.532805	-3.15362
Bra014034	1.29314	0.230368										Bra037806	-0.69327	-3.15362
Bra011136	1.01706	0.227685										Bra021698	-0.780733	-3.15362
Bra037970	1.24164	0.2272										Bra011063	-0.780733	-3.15362
Bra024163	1.39918	0.2272										Bra003490	-0.857901	-3.15362
Bra020461	1.18343	0.221256										Bra007236	-2.04377	-3.15362
Bra004408	1.33766	0.21806										Bra017872	-2.50062	-3.15362
Bra013672	1.19101	0.217216										Bra031387	-3.12866	-3.15362
Bra032648	1.50467	0.215612										Bra018579	-3.78073	-3.15362
Bra005704	1.45586	0.206781										Bra030416	-9.32578	-3.15362
Bra036479	1.22401	0.205781										Bra004617	-10.8203	-3.15362
Bra030872	1.23049	0.203931										Bra035883	-1.09623	-3.15362
Bra009918	1.45266	0.202254										Bra039217	-1.04175	-3.18623
Bra016714	1.12616	0.193842										Bra024284	-0.804402	-3.18818
Bra037437	1.46777	0.190166										Bra007092	-1.29279	-3.18925
Bra032894	1.63523	0.181422										Bra034424	-1.27118	-3.19426
Bra030229	1.40179	0.179113										Bra028983	-6.62873	-3.19426
Bra033577	3.273	0.168307										Bra022030	-0.953569	-3.20093
Bra027378	2.35518	0.168307										Bra032249	-0.529194	-3.22401
Bra004622	1.56673	0.168307										Bra003103	-0.681197	-3.22401
Bra018627	1.22709	0.168307										Bra012008	-1.31507	-3.22401
Bra034221	5.01152	0.168307										Bra002966	-1.85112	-3.22401
Bra005792	2.71112	0.168307										Bra037487	-2.85112	-3.22401
Bra002823	1.04599	0.168307										Bra000282	-3.85112	-3.22401
Bra024958	2.03869	0.168307										Bra030246	-0.758365	-3.24673
Bra022657	1.98177	0.168307										Bra017700	-3.87384	-3.24673
Bra005842	1.24164	0.168307										Bra027440	-3.87384	-3.24673
Bra023706	1.04486	0.168307										Bra000140	-0.402221	-3.25316
Bra011456	2.95623	0.168307										Bra036269	-12.9005	-3.25316
Bra020971	2.8751	0.168307										Bra027907	-0.737959	-3.26465
Bra003769	2.86312	0.168307										Bra018969	-4.89621	-3.2691
Bra006482	1.94329	0.168307										Bra017301	-1.43678	-3.2691
Bra033720	1.77149	0.168307										Bra017272	-1.18127	-3.29112
Bra032857	1.14552	0.168307										Bra020820	-4.33327	-3.29112
Bra028951	4.75065	0.168307										Bra016907	-10.2262	-3.29112
Bra002404	2.83398	0.168307										Bra008850	-11.5564	-3.29112
Bra000021	2.63635	0.168307										Bra032419	-1.01135	-3.29112
Bra009890	1.57952	0.168307										Bra007841	-1.51814	-3.30974
Bra024044	1.18505	0.168307										Bra024318	-0.553736	-3.31365
Bra034084	2.77823	0.168307										Bra008066	-2.08388	-3.32646
Bra000142	1.21676	0.168307										Bra029456	-6.10446	-3.3276
Bra016141	2.26912	0.168307										Bra025995	-3.98237	-3.35526
Bra017183	1.04954	0.143216										Bra002984	-0.829743	-3.36502
Bra029826	1.20416	0.137933										Bra031772	-1.88765	-3.37601
Bra018723	1.20416	0.133541										Bra030917	-3.17305	-3.37601
Bra038163	1.06396	0.131313										Bra038089	-3.3657	-3.37601
Bra007343	1.08663	0.128778										Bra029235	-2.83989	-3.39112
Bra036871	1.28228	0.126487										Bra010032	-0.650286	-3.39241
Bra022371	1.36062	0.125238										Bra014080	-2.09352	-3.39241
Bra009393	1.08763	0.11605										Bra013275	-1.3657	-3.40155
Bra024940	1.88383	0.115195										Bra000963	-1.49357	-3.41666
Bra027498	1.06296	0.110486										Bra000046	-2.4588	-3.41666
Bra038078	1.18274	0.109413										Bra007581	-2.94423	-3.41666
Bra037308	2.59506	0.104176										Bra022797	-12.2163	-3.41666
Bra036498	1.79441	0.099594										Bra011710	-4.04377	-3.41666
Bra011547	1.6539	0.0943061										Bra004390	-4.33163	-3.44149
Bra035104	1.78912	0.0943061										Bra007546	-0.26616	-3.4464
Bra019767	1.48605	0.0943061										Bra024335	-0.668258	-3.45618
Bra014119	2.27626	0.0903042										Bra015513	-0.171924	-3.47555
Bra021868	2.52102	0.0858446										Bra000247	-0.132304	-3.48705
Bra023529	1.50313	0.0751973										Bra038088	-3.70673	-3.49466
Bra023828	1.64972	0.0751973										Bra028302	-14.0368	-3.49466
Bra007713	1.8266	0.0751973										Bra014396	-0.179651	-3.50007
Bra018533	1.90377	0.0613915										Bra023022	-1.54453	-3.53213
Bra001307	1.66458	0.0613915										Bra006238	-4.15924	-3.53213
Bra027243	1.6318	0.0572754										Bra014953	-4.15924	-3.53213
[truncated: 357 more rows]
