# Supplementary material for: Tracing the Transcriptomic Changes in Synthetic Trigenomic allohexaploids of Brassica Using an RNA-Seq Approach
Source: PLoS One. 2013 Jul 11;8(7):e68883. doi: 10.1371/journal.pone.0068883 (PMC3708896; doi:10.1371/journal.pone.0068883)
Supplement: Table S6 — A, B . rapa ; B, B . carinata ; C, Brassica hexaploid. We queried B . rapa transcription factors genes in the Plant Transcription Factor Database (http://planttfdb.cbi.edu.cn/) and identified 589 putative TF genes, which classified into 49 families. Of the 589 putative TFs, 143 genes belonged to 36 families which showed significantly differential expression between Brassica hexaploid and its parents are marked by *. (XLS) [file pone.0068883.s006.xls]

## Sheet: Sheet1
A list of putative transcription factors (TFs) genes in our result
A, B. rapa; B, B. carinata; C, Brassica hexaploid. We queried B. rapa transcription factors genes in the Plant Transcription Factor Database (http://planttfda.cbi.edu.cn/) and identified 589 putative TF genes, which classified into 49 families. Of the 589 putative TFs, 143 genes belonged to 36 families which showed significantly differential expression between Brassica hexaploid and its parents a…
AP2 family
GeneID	Length	A_RPKM	B_RPKM	C_RPKM	GO Component	GO Function	GO Process
Bra007844	1203	0.521626	3.70592	2.15077	-	GO:0046872//metal ion binding;GO:0001071	GO:0006351//transcription, DNA-dependent
Bra009776	447	19.0922	7.37183	10.419	-	-	-
Bra010773	4773	17.4595	13.8077	22.1894	GO:0031224//intrinsic to membrane	GO:0017111//nucleoside-triphosphatase activity;GO:0016628//oxidoreductase activity, acting on the CH-CH group of donors, NAD or NADP as acceptor;GO:0015405//P-P-bond-hydrolysis-driven transmembrane transporter activity;GO:0032559//adenyl ribonucleotide binding	GO:0055085//transmembrane transport;GO:0009207
*Bra010128	627	5.80477	38.3344	17.8819	GO:0016020//membrane	GO:0017111//nucleoside-triphosphatase activity;GO:0019900//kinase binding;GO:0032561//guanyl ribonucleotide binding	GO:0006810//transport;GO:0035556//intracellular signal transduction;GO:0009738//abscisic acid mediated signaling pathway
Bra011872	1035	85.3664	112.556	82.6628	-	GO:0005515//protein binding	GO:0044267//cellular protein metabolic process;GO:0050896//response to stimulus
*Bra004087	2622	0.52652	1.70031	0.263146	GO:0043231//intracellular membrane-bounded organelle;GO:0030529//ribonucleoprotein complex	GO:0016787//hydrolase activity	GO:0019538//protein metabolic process
Bra010410	342	43.6692	45.9085	54.4711	-	GO:0008135//translation factor activity, nucleic acid binding	GO:0006412//translation
ARF family
GeneID	Length	A_RPKM	B_RPKM	C_RPKM	GO Component	GO Function	GO Process
Bra007127	2478	36.2126	23.2321	25.129	-	-	-
Bra009079	2559	1.96175	1.96941	2.89846	-	-	-
ARR-B family
GeneID	Length	A_RPKM	B_RPKM	C_RPKM	GO Component	GO Function	GO Process
Bra005111	1425	0.704579	2.1764	0.242094	GO:0043231//intracellular membrane-bounded organelle	GO:0008483//transaminase activity;GO:0048037//cofactor binding	GO:0031669//cellular response to nutrient levels
*Bra007904	1128	3.22659	10.4823	19.7265	GO:0044464//cell part	-	-
Bra008128	702	142.308	117.351	83.5431	GO:0015934//large ribosomal subunit;GO:0016020//membrane;GO:0009536//plastid;GO:0031981//nuclear lumen	GO:0005488//binding;GO:0005198//structural molecule activity	GO:0010467//gene expression
B3 family
GeneID	Length	A_RPKM	B_RPKM	C_RPKM	GO Component	GO Function	GO Process
Bra001591	1620	0.0774711	0.119652	0.106476	-	GO:0019787//small conjugating protein ligase activity	GO:0006464//protein modification process
Bra004502	651	-	1.48875	1.58979	GO:0044435	GO:0046872//metal ion binding;GO:0016462//pyrophosphatase activity	GO:0006793//phosphorus metabolic process
Bra004832	1233	11.0948	7.38871	7.41449	-	-	-
Bra005030	711	9.88492	1.63575	5.3373	-	-	-
Bra005267	1227	0.409138	0.947852	2.24928	-	-	-
Bra007849	843	-	-	0.61385	GO:0031224//intrinsic to membrane;GO:0031410//cytoplasmic vesicle	-	-
*Bra008080	2220	10.7978	3.2306	7.61451	GO:0044464//cell part	GO:0005543//phospholipid binding	GO:0023052//signaling
Bra008402	708	27.6532	43.8047	40.6866	GO:0005840//ribosome;GO:0005839//proteasome core complex;GO:0043231//intracellular membrane-bounded organelle	GO:0008135//translation factor activity, nucleic acid binding;GO:0004175//endopeptidase activity	GO:0006952//defense response;GO:0019941//modification-dependent protein catabolic process;GO:0010038//response to metal ion
Bra008486	780	-	0.497015	-	-	-	-
Bra008488	597	10.0907	10.0652	12.1351	GO:0043234//protein complex;GO:0009536//plastid	-	GO:0006259//DNA metabolic process
Bra008545	825	-	0.704858	0.209081	GO:0044464//cell part	-	-
Bra009244	828	300.874	414.359	397.065	GO:0009532//plastid stroma;GO:0009526//plastid envelope;GO:0009534//chloroplast thylakoid;GO:0005576//extracellular region	GO:0005488//binding;GO:0016857//racemase and epimerase activity, acting on carbohydrates and derivatives	GO:0006007//glucose catabolic process;GO:0051707//response to other organism;GO:0015977//carbon fixation;GO:0003006//reproductive developmental process;GO:0006950//response to stress
Bra009344	1788	10.6692	13.768	13.4096	GO:0031224//intrinsic to membrane;GO:0043231//intracellular membrane-bounded organelle	-	-
Bra010030	351	0.357559	3.86567	1.96572	-	-	-
Bra010430	186	0.674748	5.21064	4.63688	-	-	-
Bra011587	1857	-	-	0.0928874	-	-	-
Bra011942	702	5.00582	3.31343	9.33717	GO:0043231//intracellular membrane-bounded organelle	-	-
*Bra012141	2055	5.92399	15.4691	5.87564	GO:0016020//membrane	GO:0004672//protein kinase activity;GO:0032559//adenyl ribonucleotide binding	GO:0006464//protein modification process;GO:0007167//enzyme linked receptor protein signaling pathway
Bra012154	1539	40.5296	25.8196	37.2107	GO:0031090//organelle membrane;GO:0043231//intracellular membrane-bounded organelle	GO:0022890//inorganic cation transmembrane transporter activity	GO:0006952//defense response;GO:0051707//response to other organism;GO:0000041//transition metal ion transport;GO:0010038//response to metal ion;GO:0006875//cellular metal ion homeostasis
Bra012581	1125	22.4232	22.0542	12.7261	GO:0016020//membrane	GO:0004672//protein kinase activity;GO:0005515//protein binding;GO:0032559//adenyl ribonucleotide binding	GO:0043401//steroid hormone mediated signaling pathway;GO:0016049//cell growth;GO:0009720//detection of hormone stimulus;GO:0046824//positive regulation of nucleocytoplasmic transport;GO:0009887//organ morphogenesis;GO:0008104//protein localization;GO:0006464//protein modification process
Bra012899	789	4.77198	2.45673	4.37242	GO:0005789//endoplasmic reticulum membrane	GO:0016788//hydrolase activity, acting on ester bonds	GO:0046488//phosphatidylinositol metabolic process;GO:0015031//protein transport
BBR/BPC family
GeneID	Length	A_RPKM	B_RPKM	C_RPKM	GO Component	GO Function	GO Process
Bra003205	654	1.34331	-	2.63749	GO:0009526//plastid envelope;GO:0042598//vesicular fraction;GO:0031224//intrinsic to membrane	GO:0017169//CDP-alcohol phosphatidyltransferase activity	GO:0046474//glycerophospholipid biosynthetic process
Bra003566	522	1.92342	0.742666	5.61755	-	-	-
Bra004162	744	-	1.30266	1.39106	GO:0043231//intracellular membrane-bounded organelle;GO:0016021//integral to membrane	GO:0003676//nucleic acid binding;GO:0001071;GO:0016791//phosphatase activity	GO:0009725//response to hormone stimulus;GO:0009718//anthocyanin biosynthetic process;GO:0006801//superoxide metabolic process;GO:0019637//organophosphate metabolic process;GO:0006970//response to osmotic stress;GO:0006351//transcription, DNA-dependent;GO:0010182//sugar mediated signaling pathway
Bra004596	1149	10.3767	16.3639	13.0607	-	-	-
Bra005714	906	0.969671	1.92552	1.33272	-	GO:0017111//nucleoside-triphosphatase activity;GO:0000166//nucleotide binding	-
Bra007762	1341	18.4371	12.1418	12.0912	-	GO:0005488//binding	-
*Bra013744	1047	7.19216	4.07296	2.80073	GO:0044431//Golgi apparatus part	GO:0016857//racemase and epimerase activity, acting on carbohydrates and derivatives;GO:0005515//protein binding;GO:0048037//cofactor binding	GO:0050896//response to stimulus;GO:0045489//pectin biosynthetic process;GO:0019318//hexose metabolic process;GO:0009250//glucan biosynthetic process;GO:0042546//cell wall biogenesis
BES1 family
GeneID	Length	A_RPKM	B_RPKM	C_RPKM	GO Component	GO Function	GO Process
Bra000249	924	8.42121	5.24448	4.10695	GO:0043231//intracellular membrane-bounded organelle	GO:0046914//transition metal ion binding;GO:0019787//small conjugating protein ligase activity	GO:0019941//modification-dependent protein catabolic process;GO:0032501//multicellular organismal process;GO:0032446//protein modification by small protein conjugation
Bra002325	2490	-	0.0778457	-	GO:0005576//extracellular region	GO:0030246//carbohydrate binding;GO:0043167//ion binding;GO:0015925	GO:0044238//primary metabolic process
*Bra002329	564	-	-	5.8109	-	-	-
*Bra002598	2565	7.92652	2.56936	3.09342	-	-	-
Bra003137	4431	1.27458	0.962399	1.3625	GO:0016020//membrane	GO:0017111//nucleoside-triphosphatase activity;GO:0032559//adenyl ribonucleotide binding	GO:0009207;GO:0051234//establishment of localization
C2H2 family
GeneID	Length	A_RPKM	B_RPKM	C_RPKM	GO Component	GO Function	GO Process
Bra001266	711	2.29471	4.08936	3.15386	GO:0009536//plastid	GO:0019136//deoxynucleoside kinase activity;GO:0032559//adenyl ribonucleotide binding	GO:0006259//DNA metabolic process;GO:0006796//phosphate metabolic process
Bra003253	1212	11.7012	22.5502	16.0822	GO:0043231//intracellular membrane-bounded organelle	GO:0030528//transcription regulator activity;GO:0001071;GO:0003677//DNA binding	GO:0009755//hormone-mediated signaling pathway;GO:0006351//transcription, DNA-dependent
Bra003279	594	0.633854	0.652646	0.29039	GO:0044424//intracellular part	GO:0005488//binding	GO:0006351//transcription, DNA-dependent
*Bra003889	2901	12.4595	4.61037	9.33514	GO:0031224//intrinsic to membrane;GO:0031410//cytoplasmic vesicle	GO:0004672//protein kinase activity;GO:0032559//adenyl ribonucleotide binding	GO:0006464//protein modification process
Bra003894	1659	1.0591	0.817873	0.62384	GO:0031090//organelle membrane	-	GO:0051707//response to other organism;GO:0015833//peptide transport
Bra003980	759	3.80313	17.1107	8.86322	GO:0043231//intracellular membrane-bounded organelle	GO:0001071;GO:0003677//DNA binding	GO:0009887//organ morphogenesis;GO:0034285;GO:0006351//transcription, DNA-dependent;GO:0003006//reproductive developmental process
*Bra004662	3396	20.0302	9.58905	16.9648	GO:0043231//intracellular membrane-bounded organelle	-	-
Bra004930	1101	7.75133	4.2253	5.01339	GO:0031090//organelle membrane;GO:0042579//microbody	-	GO:0006631//fatty acid metabolic process;GO:0006996//organelle organization
Bra005443	2238	-	0.0866112	-	-	-	-
Bra005502	1575	10.2793	9.47642	8.87101	-	-	-
Bra006329	300	1.67338	1.29224	-	-	-	-
Bra006370	1008	-	0.192297	-	GO:0043231//intracellular membrane-bounded organelle	GO:0003676//nucleic acid binding;GO:0001071	GO:0009725//response to hormone stimulus;GO:0006351//transcription, DNA-dependent
Bra007121	1056	3.44658	1.2849	3.43024	-	-	-
Bra007357	1056	1.54502	0.367113	1.4701	-	GO:0016301//kinase activity;GO:0032559//adenyl ribonucleotide binding	GO:0006464//protein modification process
Bra008006	1389	-	0.139551	-	-	-	-
Bra008628	3051	13.9037	12.5793	14.4167	GO:0005694//chromosome	-	GO:0007059//chromosome segregation
Bra009389	882	3.27276	2.19769	1.17341	-	GO:0005515//protein binding	GO:0044267//cellular protein metabolic process
*Bra009734	942	2.13169	6.37889	6.22582	-	-	GO:0006351//transcription, DNA-dependent
Bra009842	810	0.154942	1.67512	0.425906	GO:0044464//cell part	-	GO:0048229//gametophyte development;GO:0009566//fertilization
*Bra010524	966	16.6298	2.20724	2.32132	-	-	-
Bra010703	1026	19.0824	16.6253	15.8034	GO:0043231//intracellular membrane-bounded organelle	GO:0004437//inositol or phosphatidylinositol phosphatase activity	-
Bra010992	1698	0.813036	1.14155	2.13329	-	-	-
*Bra012969	192	9.15127	28.2677	4.49198	GO:0005746//mitochondrial respiratory chain	GO:0015002//heme-copper terminal oxidase activity	GO:0022904//respiratory electron transport chain
*Bra013007	5832	1.67854	6.21524	2.27741	GO:0009536//plastid	GO:0046912//transferase activity, transferring acyl groups, acyl groups converted into alkyl on transfer	GO:0043436;GO:0019758
Bra013035	2760	12.5503	9.97271	9.93703	-	-	-
C3H family
GeneID	Length	A_RPKM	B_RPKM	C_RPKM	GO Component	GO Function	GO Process
Bra001374	2691	17.0696	41.706	26.8577	GO:0009536//plastid;GO:0043232	GO:0001071;GO:0003916//DNA topoisomerase activity;GO:0032559//adenyl ribonucleotide binding	GO:0006259//DNA metabolic process;GO:0006351//transcription, DNA-dependent
Bra001407	417	8.1261	19.9879	14.0641	GO:0031410//cytoplasmic vesicle;GO:0043231//intracellular membrane-bounded organelle	-	-
*Bra001790	2511	5.24804	1.31231	1.03042	GO:0031225//anchored to membrane	GO:0008081//phosphoric diester hydrolase activity	GO:0010383;GO:0009913//epidermal cell differentiation;GO:0019400;GO:0000904//cell morphogenesis involved in differentiation
*Bra001817	1140	9.02742	21.424	9.83506	GO:0043231//intracellular membrane-bounded organelle	GO:0004712//protein serine/threonine/tyrosine kinase activity;GO:0032559//adenyl ribonucleotide binding	GO:0051707//response to other organism;GO:0007243//intracellular protein kinase cascade;GO:0010374//stomatal complex development;GO:0010375//stomatal complex patterning;GO:0003006//reproductive developmental process;GO:0006464//protein modification process
*Bra001935	2088	11.8411	3.71333	5.78277	-	-	GO:0009887//organ morphogenesis;GO:0009791//post-embryonic development;GO:0006351//transcription, DNA-dependent
Bra004194	2109	-	0.643362	0.245365	-	GO:0004672//protein kinase activity;GO:0032559//adenyl ribonucleotide binding	GO:0006464//protein modification process
Bra004979	1392	7.21283	3.6205	3.96533	-	GO:0003824//catalytic activity	GO:0008152//metabolic process
Bra005769	2262	10.5418	8.39784	6.40553	GO:0044464//cell part	GO:0015932//nucleobase, nucleoside, nucleotide and nucleic acid transmembrane transporter activity	GO:0015931//nucleobase, nucleoside, nucleotide and nucleic acid transport
Bra005806	927	39.8036	43.2837	37.7733	GO:0043231//intracellular membrane-bounded organelle	GO:0003676//nucleic acid binding;GO:0016787//hydrolase activity	GO:0006396//RNA processing
Bra007553	837	-	0.231584	0.618251	GO:0031410//cytoplasmic vesicle	-	-
*Bra008121	357	0.35155	10.3162	5.79805	-	GO:0009975//cyclase activity;GO:0016301//kinase activity;GO:0032559//adenyl ribonucleotide binding	GO:0006164//purine nucleotide biosynthetic process;GO:0009725//response to hormone stimulus;GO:0006796//phosphate metabolic process
Bra009160	708	-	-	0.243633	GO:0043231//intracellular membrane-bounded organelle	GO:0046914//transition metal ion binding;GO:0001071	GO:0048437//floral organ development;GO:0009933//meristem structural organization;GO:0006351//transcription, DNA-dependent;GO:0006950//response to stress
Bra009360	1662	64.7149	68.8106	93.1996	GO:0031981//nuclear lumen;GO:0005746//mitochondrial respiratory chain;GO:0000275//mitochondrial proton-transporting ATP synthase complex, catalytic core F(1);GO:0009526//plastid envelope	GO:0046914//transition metal ion binding;GO:0019829//cation-transporting ATPase activity;GO:0015078//hydrogen ion transmembrane transporter activity;GO:0032559//adenyl ribonucleotide binding;GO:0008187//poly-pyrimidine tract binding;GO:0015662//ATPase activity, coupled to transmembrane movement of ions, phosphorylative mechanism	GO:0015988//energy coupled proton transport, against electrochemical gradient;GO:0009207;GO:0010038//response to metal ion;GO:0015986//ATP synthesis coupled proton transport
*Bra009847	1773	9.76844	4.48239	5.44814	-	-	-
Bra010345	315	2.39054	-	2.73797	-	-	-
Bra010729	1008	5.72733	7.11501	5.81818	GO:0044464//cell part	-	-
Bra012203	1104	1426.58	1178.82	1241.5	GO:0009532//plastid stroma;GO:0009534//chloroplast thylakoid;GO:0034357;GO:0005576//extracellular region	GO:0008187//poly-pyrimidine tract binding;GO:0000166//nucleotide binding;GO:0050662//coenzyme binding;GO:0008937//ferredoxin reductase activity	GO:0006091//generation of precursor metabolites and energy;GO:0051234//establishment of localization;GO:0050832//defense response to fungus
CO-like family
GeneID	Length	A_RPKM	B_RPKM	C_RPKM	GO Component	GO Function	GO Process
Bra001993	510	-	2.66049	-	-	-	-
Bra002450	795	35.6776	40.9615	69.2137	-	-	-
Bra003129	1503	-	-	0.114765	GO:0044464//cell part	GO:0016491//oxidoreductase activity;GO:0005506//iron ion binding	GO:0071241//cellular response to inorganic substance;GO:0010039//response to iron ion;GO:0008152//metabolic process;GO:0009723//response to ethylene stimulus
Bra003317	711	2.29471	0.272624	-	-	GO:0046914//transition metal ion binding;GO:0001071	GO:0009725//response to hormone stimulus;GO:0009913//epidermal cell differentiation;GO:0006351//transcription, DNA-dependent;GO:0000904//cell morphogenesis involved in differentiation
*Bra007757	1101	10.2591	2.64082	7.52008	GO:0044439//peroxisomal part	GO:0046914//transition metal ion binding	GO:0051640//organelle localization;GO:0006625//protein targeting to peroxisome;GO:0009062//fatty acid catabolic process;GO:0003006//reproductive developmental process;GO:0043094//cellular metabolic compound salvage
Bra008563	1068	0.117512	0.181494	-	-	-	-
DBB family
GeneID	Length	A_RPKM	B_RPKM	C_RPKM	GO Component	GO Function	GO Process
Bra002174	1071	2.69521	4.16267	5.63699	GO:0031410//cytoplasmic vesicle;GO:0043231//intracellular membrane-bounded organelle	GO:0004091//carboxylesterase activity	GO:0044238//primary metabolic process
Bra003493	2418	13.2874	14.4295	13.4826	-	GO:0046914//transition metal ion binding	-
Bra003496	1554	0.0807614	-	-	-	-	-
*Bra004370	885	0.709057	1.31414	4.48284	-	GO:0003677//DNA binding;GO:0001071	GO:0006351//transcription, DNA-dependent
*Bra004396	1107	10.657	1.751	2.02565	GO:0009536//plastid	GO:0005488//binding;GO:0001071	GO:0006355//regulation of transcription, DNA-dependent
Bra004450	1407	43.1724	53.5907	56.2713	GO:0043231//intracellular membrane-bounded organelle;GO:0043234//protein complex;GO:0044444//cytoplasmic part	GO:0005488//binding;GO:0016836//hydro-lyase activity	GO:0043648//dicarboxylic acid metabolic process;GO:0042126//nitrate metabolic process;GO:0006970//response to osmotic stress;GO:0009060//aerobic respiration;GO:0003006//reproductive developmental process
Bra007823	873	3.01898	1.3322	2.17344	-	GO:0003824//catalytic activity	GO:0008152//metabolic process
Bra009298	1320	84.1442	90.0162	83.1097	GO:0005618//cell wall;GO:0005576//extracellular region;GO:0031410//cytoplasmic vesicle;GO:0009536//plastid	GO:0004175//endopeptidase activity	GO:0019538//protein metabolic process
*Bra012272	2268	0.664038	1.53838	2.66191	GO:0005618//cell wall;GO:0043231//intracellular membrane-bounded organelle;GO:0016020//membrane	GO:0004672//protein kinase activity;GO:0046872//metal ion binding;GO:0032559//adenyl ribonucleotide binding	GO:0006952//defense response;GO:0051707//response to other organism;GO:0000902//cell morphogenesis;GO:0005975//carbohydrate metabolic process;GO:0007165//signal transduction;GO:0048528//post-embryonic root development;GO:0006884//cell volume homeostasis;GO:0010033//response to organic substance;GO:0006464//protein modification process
Dof family
GeneID	Length	A_RPKM	B_RPKM	C_RPKM	GO Component	GO Function	GO Process
Bra001837	2271	-	-	0.0759542	GO:0031410//cytoplasmic vesicle	-	-
Bra003626	609	2.47297	4.13771	1.41619	-	-	-
Bra005570	417	18.359	22.7769	33.092	GO:0043231//intracellular membrane-bounded organelle	-	-
Bra007897	519	0.241817	1.12044	0.332354	-	-	-
*Bra008376	1035	9.94325	21.1628	9.33289	GO:0043231//intracellular membrane-bounded organelle	GO:0008242//omega peptidase activity	GO:0009064//glutamine family amino acid metabolic process;GO:0006575//cellular amino acid derivative metabolic process
*Bra008705	966	26.114	12.4408	8.03534	GO:0043231//intracellular membrane-bounded organelle	GO:0003676//nucleic acid binding;GO:0001071	GO:0010038//response to metal ion;GO:0009725//response to hormone stimulus;GO:0032989//cellular component morphogenesis;GO:0006970//response to osmotic stress;GO:0006351//transcription, DNA-dependent
Bra009192	798	7.86361	18.7035	10.5916	GO:0043231//intracellular membrane-bounded organelle	GO:0005515//protein binding	GO:0044267//cellular protein metabolic process
Bra009400	1617	0.232844	0.359621	0.213348	GO:0016020//membrane;GO:0005618//cell wall;GO:0009536//plastid	GO:0030234//enzyme regulator activity;GO:0004091//carboxylesterase activity	GO:0071555
Bra009618	1761	3.49214	1.541	2.35083	GO:0043231//intracellular membrane-bounded organelle;GO:0044444//cytoplasmic part	GO:0001071;GO:0003677//DNA binding	GO:0003002//regionalization;GO:0006355//regulation of transcription, DNA-dependent;GO:0010074//maintenance of meristem identity;GO:0010346;GO:0048608//reproductive structure development
Bra011563	279	0.449832	1.3895	-	-	-	-
E2F/DP family
GeneID	Length	A_RPKM	B_RPKM	C_RPKM	GO Component	GO Function	GO Process
Bra008217	348	-	-	0.495666	-	-	-
Bra009403	768	6.70004	5.04781	8.75935	GO:0009536//plastid	GO:0046914//transition metal ion binding;GO:0018024//histone-lysine N-methyltransferase activity	GO:0034968//histone lysine methylation;GO:0007049//cell cycle;GO:0009292//genetic transfer;GO:0048229//gametophyte development;GO:0006260//DNA replication;GO:0006351//transcription, DNA-dependent
Bra009408	1539	15.0049	7.05316	14.0101	GO:0043231//intracellular membrane-bounded organelle	GO:0046914//transition metal ion binding;GO:0016279//protein-lysine N-methyltransferase activity	GO:0016571//histone methylation;GO:0010468//regulation of gene expression
EIL family
GeneID	Length	A_RPKM	B_RPKM	C_RPKM	GO Component	GO Function	GO Process
*Bra000935	1731	0.21751	2.35156	1.59438	-	GO:0046872//metal ion binding	-
Bra007125	756	1.66009	1.28198	0.912656	GO:0005815//microtubule organizing center;GO:0042598//vesicular fraction;GO:0016020//membrane	GO:0005488//binding	GO:0000226//microtubule cytoskeleton organization
Bra012806	927	1.48925	-	0.744302	GO:0043234//protein complex;GO:0016020//membrane	GO:0005515//protein binding	GO:0051707//response to other organism;GO:0009725//response to hormone stimulus;GO:0009626//plant-type hypersensitive response;GO:0010185;GO:0016044//cellular membrane organization;GO:0006605//protein targeting;GO:0007165//signal transduction
ERF family
GeneID	Length	A_RPKM	B_RPKM	C_RPKM	GO Component	GO Function	GO Process
*Bra000487	1254	1.90156	5.10094	7.29033	-	-	GO:0008152//metabolic process
Bra000604	1824	16.2383	19.9787	13.5232	-	GO:0043178//alcohol binding	GO:0019941//modification-dependent protein catabolic process;GO:0009755//hormone-mediated signaling pathway
Bra001818	993	0.884715	1.56162	1.21595	GO:0043231//intracellular membrane-bounded organelle	GO:0004712//protein serine/threonine/tyrosine kinase activity;GO:0032559//adenyl ribonucleotide binding	GO:0051707//response to other organism;GO:0007243//intracellular protein kinase cascade;GO:0010374//stomatal complex development;GO:0010375//stomatal complex patterning;GO:0003006//reproductive developmental process;GO:0006464//protein modification process
Bra002194	1041	1.92896	0.744806	0.497095	-	GO:0016831//carboxy-lyase activity	GO:0006596//polyamine biosynthetic process
Bra002341	816	19.6868	34.2063	34.0333	GO:0016020//membrane	GO:0008135//translation factor activity, nucleic acid binding	GO:0003006//reproductive developmental process;GO:0006412//translation
Bra002380	1314	1.24166	3.24535	1.96909	-	-	-
Bra002555	1605	1.48571	2.89848	1.93449	-	-	-
Bra002566	1710	17.1007	12.5823	9.17939	GO:0009532//plastid stroma;GO:0009526//plastid envelope	GO:0003690//double-stranded DNA binding;GO:0016763//transferase activity, transferring pentosyl groups;GO:0043565//sequence-specific DNA binding	GO:0010038//response to metal ion;GO:0009725//response to hormone stimulus;GO:0006568//tryptophan metabolic process;GO:0006970//response to osmotic stress
*Bra003426	1389	2.07817	226.351	145.047	GO:0009526//plastid envelope;GO:0009532//plastid stroma;GO:0009534//chloroplast thylakoid	GO:0005488//binding;GO:0016744	GO:0006970//response to osmotic stress;GO:0010038//response to metal ion
Bra003757	1899	27.1626	21.2311	25.1607	GO:0016020//membrane	-	GO:0051234//establishment of localization
Bra003903	1953	0.128523	1.191	0.529929	GO:0016020//membrane	GO:0017111//nucleoside-triphosphatase activity;GO:0015405//P-P-bond-hydrolysis-driven transmembrane transporter activity;GO:0015098//molybdate ion transmembrane transporter activity;GO:0032559//adenyl ribonucleotide binding	GO:0009725//response to hormone stimulus;GO:0009207;GO:0046865//terpenoid transport
Bra003912	2091	8.10279	11.4948	10.2291	-	-	-
Bra003945	636	0.394664	-	-	GO:0044464//cell part	GO:0004091//carboxylesterase activity;GO:0004857//enzyme inhibitor activity	-
Bra004498	1848	7.80999	5.13959	5.41371	-	-	-
*Bra004506	1134	13.2808	4.44421	5.01961	GO:0031090//organelle membrane;GO:0043231//intracellular membrane-bounded organelle	GO:0046915//transition metal ion transmembrane transporter activity;GO:0008509//anion transmembrane transporter activity	GO:0010035//response to inorganic substance;GO:0006829//zinc ion transport
Bra004547	1101	2.62177	4.04925	3.76004	GO:0019866//organelle inner membrane;GO:0031224//intrinsic to membrane	-	GO:0046907//intracellular transport
*Bra004687	711	0.353033	0.817873	5.0947	-	GO:0046872//metal ion binding;GO:0019787//small conjugating protein ligase activity	GO:0032446//protein modification by small protein conjugation
Bra004725	429	113.216	181.636	127.861	GO:0031981//nuclear lumen	GO:0003712//transcription cofactor activity;GO:0003677//DNA binding	GO:0009725//response to hormone stimulus;GO:0006355//regulation of transcription, DNA-dependent
Bra004784	1179	16.1802	22.3593	21.0677	GO:0044431//Golgi apparatus part;GO:0015630//microtubule cytoskeleton	GO:0004702//receptor signaling protein serine/threonine kinase activity;GO:0032559//adenyl ribonucleotide binding	GO:0010374//stomatal complex development;GO:0010375//stomatal complex patterning;GO:0003006//reproductive developmental process;GO:0000302//response to reactive oxygen species;GO:0048513//organ development;GO:0023052//signaling;GO:0009700//indole phytoalexin biosynthetic process;GO:0006970//response to osmotic stress;GO:0006464//protein modification process;GO:0051704//multi-organism process;GO:0…
*Bra004898	2211	10.8985	15.7804	5.22703	GO:0009532//plastid stroma;GO:0009526//plastid envelope;GO:0009534//chloroplast thylakoid	GO:0043169//cation binding;GO:0016744	GO:0010038//response to metal ion;GO:0006098//pentose-phosphate shunt;GO:0015977//carbon fixation;GO:0006970//response to osmotic stress
Bra004940	579	175.574	191.492	131.976	GO:0016020//membrane;GO:0043231//intracellular membrane-bounded organelle	GO:0005488//binding	-
Bra004954	810	107.065	50.9716	63.46	GO:0009532//plastid stroma	-	-
Bra004956	1545	0.812318	1.12914	0.893162	-	-	-
Bra004965	642	15.4435	13.5866	22.3004	GO:0043231//intracellular membrane-bounded organelle	-	GO:0006810//transport
Bra005211	726	97.3255	131.36	171.542	GO:0009536//plastid	GO:0003824//catalytic activity	-
Bra005226	540	-	1.07687	-	-	-	-
Bra005260	738	1.36047	1.31325	0.233729	-	-	-
Bra005276	567	1.77077	0.341862	-	GO:0043231//intracellular membrane-bounded organelle;GO:0016020//membrane	GO:0004672//protein kinase activity;GO:0032559//adenyl ribonucleotide binding	GO:0006464//protein modification process
Bra005703	1713	2.63754	0.452623	1.40974	GO:0043231//intracellular membrane-bounded organelle;GO:0044444//cytoplasmic part	GO:0003677//DNA binding	GO:0003002//regionalization;GO:0006355//regulation of transcription, DNA-dependent;GO:0010074//maintenance of meristem identity;GO:0010346;GO:0048608//reproductive structure development
Bra005885	489	1.79657	4.75671	1.05823	-	-	-
*Bra005891	708	139.507	3.28535	112.802	GO:0031090//organelle membrane;GO:0009536//plastid	-	GO:0006952//defense response;GO:0002252;GO:0051707//response to other organism
Bra006083	837	37.636	50.7169	46.781	GO:0043231//intracellular membrane-bounded organelle	GO:0000175//3'-5'-exoribonuclease activity;GO:0005488//binding	GO:0016070//RNA metabolic process
Bra006113	1161	5.62116	1.5026	4.7543	GO:0044464//cell part	GO:0008194//UDP-glycosyltransferase activity	-
Bra006157	2481	10.1171	8.82848	9.59447	GO:0044424//intracellular part	GO:0003824//catalytic activity	GO:0022406//membrane docking;GO:0016192//vesicle-mediated transport
Bra006199	825	26.6219	26.0797	21.5354	GO:0031224//intrinsic to membrane;GO:0005746//mitochondrial respiratory chain	GO:0043169//cation binding;GO:0016491//oxidoreductase activity;GO:0051536//iron-sulfur cluster binding;GO:0015078//hydrogen ion transmembrane transporter activity	GO:0051234//establishment of localization;GO:0006091//generation of precursor metabolites and energy
Bra006412	1419	0.442224	-	0.486235	-	GO:0016413//O-acetyltransferase activity	GO:0019372//lipoxygenase pathway
Bra007711	906	0.969671	1.92552	1.7135	GO:0005635//nuclear envelope	-	GO:0006810//transport
*Bra008038	1344	1.21394	1.58645	19.6364	GO:0009536//plastid	GO:0004713//protein tyrosine kinase activity;GO:0032559//adenyl ribonucleotide binding	GO:0006464//protein modification process
*Bra009339	1020	-	12.5423	2.87486	-	-	-
Bra009471	819	11.0332	12.307	12.4262	GO:0044464//cell part	GO:0046914//transition metal ion binding	-
Bra009532	372	0.337374	-	0.463688	-	GO:0046914//transition metal ion binding	-
*Bra009785	1518	35.0549	43.1598	3.86345	-	-	-
Bra009801	1245	-	0.155691	-	-	-	-
*Bra009841	1104	716.755	500.216	143.899	GO:0005618//cell wall	-	-
Bra010083	612	1.43549	11.4021	5.35514	-	GO:0046914//transition metal ion binding;GO:0016641//oxidoreductase activity, acting on the CH-NH2 group of donors, oxygen as acceptor;GO:0048037//cofactor binding	GO:0006807//nitrogen compound metabolic process
*Bra010158	264	24.2449	-	-	-	-	-
Bra010274	1671	1.42703	0.579999	0.722587	-	-	-
Bra010412	405	153.703	356.084	214.231	GO:0031090//organelle membrane;GO:0015934//large ribosomal subunit;GO:0009536//plastid;GO:0031981//nuclear lumen	GO:0005198//structural molecule activity	GO:0010467//gene expression;GO:0022613//ribonucleoprotein complex biogenesis
Bra010485	633	4.75841	6.73679	4.90498	GO:0043231//intracellular membrane-bounded organelle	GO:0001071	GO:0006351//transcription, DNA-dependent;GO:0003006//reproductive developmental process
Bra011098	405	-	-	0.851812	GO:0005856//cytoskeleton;GO:0044444//cytoplasmic part;GO:0043231//intracellular membrane-bounded organelle	GO:0003779//actin binding	GO:0007010//cytoskeleton organization
Bra011635	1077	25.8697	31.856	33.4734	GO:0043231//intracellular membrane-bounded organelle	GO:0016655//oxidoreductase activity, acting on NADH or NADPH, quinone or similar compound as acceptor	-
*Bra011671	1482	12.7874	45.7777	46.2073	GO:0043231//intracellular membrane-bounded organelle	GO:0004497//monooxygenase activity;GO:0005506//iron ion binding	GO:0009411//response to UV;GO:0012501//programmed cell death;GO:0006631//fatty acid metabolic process;GO:0009699//phenylpropanoid biosynthetic process
Bra011913	762	28.1641	28.4903	23.5422	-	-	-
Bra011947	2358	9.47395	12.4949	9.50973	-	GO:0046914//transition metal ion binding;GO:0008168//methyltransferase activity	GO:0010467//gene expression;GO:0009451//RNA modification
Bra011952	1704	17.5292	12.0579	15.0829	-	-	-
Bra012115	303	0.828404	-	1.13856	-	-	GO:0006950//response to stress
Bra012225	732	4.28631	-	2.82774	GO:0016020//membrane	-	-
Bra012278	666	0.56533	0.58209	3.36696	GO:0044424//intracellular part	GO:0005319//lipid transporter activity;GO:0008289//lipid binding	GO:0006869//lipid transport
Bra012591	1224	11.1763	17.2615	17.4747	GO:0043231//intracellular membrane-bounded organelle	-	-
Bra012795	1425	0.704579	0.544101	0.847329	GO:0044464//cell part	GO:0035251//UDP-glucosyltransferase activity	GO:0009725//response to hormone stimulus;GO:0006970//response to osmotic stress;GO:0009687//abscisic acid metabolic process
*Bra012827	1506	31.8341	25.6131	12.4845	-	GO:0003676//nucleic acid binding;GO:0046872//metal ion binding	-
Bra012892	1446	3.21135	0.402149	1.67005	-	GO:0035251//UDP-glucosyltransferase activity	GO:0009698//phenylpropanoid metabolic process
*Bra012946	1131	24.0797	20.7375	10.2184	GO:0044464//cell part	-	GO:0023052//signaling
FAR1 family
GeneID	Length	A_RPKM	B_RPKM	C_RPKM	GO Component	GO Function	GO Process
Bra010748	2217	29.8898	32.2623	33.4558	GO:0012507//ER to Golgi transport vesicle membrane	GO:0046914//transition metal ion binding	GO:0048193//Golgi vesicle transport;GO:0015031//protein transport
Bra010758	372	-	2.60532	-	-	-	-
G2-like family
GeneID	Length	A_RPKM	B_RPKM	C_RPKM	GO Component	GO Function	GO Process
Bra000557	1047	0.479477	0.370269	1.31799	GO:0043231//intracellular membrane-bounded organelle	GO:0030528//transcription regulator activity;GO:0001071;GO:0003677//DNA binding	GO:0009642//response to light intensity;GO:0000302//response to reactive oxygen species;GO:0009743//response to carbohydrate stimulus;GO:0009408//response to heat;GO:0006351//transcription, DNA-dependent;GO:0006986//response to unfolded protein
*Bra000582	822	-	0.23581	2.72797	-	GO:0005515//protein binding	GO:0044267//cellular protein metabolic process
Bra001866	4080	29.2533	10.3569	16.4882	-	-	-
*Bra001973	2103	2.38713	5.06941	1.06628	-	-	-
Bra002556	1371	0.457707	2.68627	0.377444	-	GO:0035251//UDP-glucosyltransferase activity	-
Bra004351	3099	0.526473	0.125096	0.166982	GO:0043234//protein complex	GO:0019787//small conjugating protein ligase activity	GO:0032446//protein modification by small protein conjugation
Bra004842	849	-	3.19635	1.62537	GO:0043231//intracellular membrane-bounded organelle;GO:0031224//intrinsic to membrane	GO:0004311//farnesyltranstransferase activity	GO:0006783//heme biosynthetic process
Bra007595	1026	15.168	13.4136	9.41476	GO:0043231//intracellular membrane-bounded organelle	GO:0003676//nucleic acid binding	-
Bra007642	#N/A	#N/A	#N/A	#N/A	#N/A	#N/A	#N/A
Bra009099	690	-	-	0.999953	-	-	-
Bra009129	1194	-	-	0.144466	-	-	-
Bra009505	1008	133.223	95.9564	154.866	GO:0043231//intracellular membrane-bounded organelle	GO:0015036//disulfide oxidoreductase activity	GO:0019725//cellular homeostasis
Bra010530	1269	48.4606	21.8428	40.7782	GO:0043231//intracellular membrane-bounded organelle	GO:0004713//protein tyrosine kinase activity;GO:0032559//adenyl ribonucleotide binding	GO:0006464//protein modification process
Bra010803	297	-	0.652646	-	-	-	-
Bra011832	2064	0.486446	1.22087	0.919288	-	-	-
Bra012289	366	13.7162	16.4178	8.01192	GO:0044464//cell part	-	-
Bra012786	771	46.555	65.3662	37.3621	GO:0031224//intrinsic to membrane	-	-
GATA family
GeneID	Length	A_RPKM	B_RPKM	C_RPKM	GO Component	GO Function	GO Process
Bra002761	327	-	2.37108	3.16499	-	-	-
Bra003603	3735	8.40048	5.60489	9.0056	GO:0043231//intracellular membrane-bounded organelle;GO:0044444//cytoplasmic part	GO:0004672//protein kinase activity;GO:0032559//adenyl ribonucleotide binding	GO:0006464//protein modification process
Bra003895	807	0.155518	0.480386	-	GO:0031224//intrinsic to membrane;GO:0031090//organelle membrane	-	GO:0051707//response to other organism;GO:0015833//peptide transport
Bra004624	1269	7.41745	8.24833	6.38859	GO:0043231//intracellular membrane-bounded organelle;GO:0031224//intrinsic to membrane	GO:0016780//phosphotransferase activity, for other substituted phosphate groups	GO:0005976//polysaccharide metabolic process
Bra005542	462	82.3105	52.8643	70.5649	-	-	GO:0003006//reproductive developmental process
Bra005756	693	32.9604	48.9484	37.8337	-	GO:0005488//binding	-
Bra006213	1446	0.173587	0.402149	0.119289	GO:0031224//intrinsic to membrane	GO:0008493//tetracycline transporter activity	GO:0015850//organic alcohol transport;GO:0009628//response to abiotic stimulus;GO:0042221//response to chemical stimulus
Bra008322	3036	7.68893	3.95844	4.37479	-	GO:0003676//nucleic acid binding;GO:0004518//nuclease activity	-
Bra008592	840	12.1021	18.4606	20.1241	GO:0000325//plant-type vacuole;GO:0005768//endosome;GO:0005798//Golgi-associated vesicle	GO:0005515//protein binding	GO:0008360//regulation of cell shape;GO:0006892//post-Golgi vesicle-mediated transport;GO:0007034//vacuolar transport;GO:0016044//cellular membrane organization;GO:0006605//protein targeting;GO:0009657//plastid organization;GO:0009630//gravitropism
Bra009490	2256	1.50203	1.37472	1.37627	GO:0009536//plastid	GO:0003676//nucleic acid binding;GO:0034061	GO:0006260//DNA replication;GO:0006396//RNA processing
Bra010663	3000	0.251006	0.0646119	0.172492	-	-	GO:0050896//response to stimulus
Bra011502	708	-	0.547559	0.243633	-	-	-
Bra012657	1764	-	0.659306	0.880061	-	-	GO:0006810//transport
GRAS family
GeneID	Length	A_RPKM	B_RPKM	C_RPKM	GO Component	GO Function	GO Process
Bra000959	1794	39.4558	43.0026	36.2483	GO:0043231//intracellular membrane-bounded organelle	GO:0016741//transferase activity, transferring one-carbon groups	GO:0006730//one-carbon metabolic process
Bra002427	3024	31.0438	54.6766	42.4955	GO:0030119//AP-type membrane coat adaptor complex	GO:0005488//binding;GO:0022892	GO:0015031//protein transport
Bra003885	468	0.268169	-	0.737145	-	-	-
Bra004537	2109	23.1488	24.7235	32.5518	GO:0031224//intrinsic to membrane	GO:0005249//voltage-gated potassium channel activity;GO:0005515//protein binding;GO:0005217//intracellular ligand-gated ion channel activity;GO:0000166//nucleotide binding	GO:0070838//divalent metal ion transport
*Bra007212	1731	0.652529	27.8828	67.7611	GO:0044464//cell part	GO:0016491//oxidoreductase activity;GO:0050662//coenzyme binding;GO:0016830//carbon-carbon lyase activity	GO:0044281//small molecule metabolic process
*Bra008107	1896	15.6879	15.6418	36.1178	-	GO:0016209//antioxidant activity;GO:0005506//iron ion binding;GO:0016705//oxidoreductase activity, acting on paired donors, with incorporation or reduction of molecular oxygen;GO:0016701//oxidoreductase activity, acting on single donors with incorporation of molecular oxygen	GO:0010260//organ senescence;GO:0009607//response to biotic stimulus;GO:0006950//response to stress;GO:0006631//fatty acid metabolic process
Bra008909	375	8.70155	21.1927	16.0992	-	GO:0003676//nucleic acid binding	-
Bra009185	195	-	0.99403	2.65372	-	-	-
*Bra010221	1797	3.70154	0.431465	1.24785	-	GO:0046872//metal ion binding;GO:0016891//endoribonuclease activity, producing 5'-phosphomonoesters	GO:0007275//multicellular organismal development;GO:0006396//RNA processing
Bra010263	1299	32.0763	26.561	23.9019	-	GO:0004674//protein serine/threonine kinase activity;GO:0032559//adenyl ribonucleotide binding	GO:0006464//protein modification process;GO:0032501//multicellular organismal process;GO:0006972//hyperosmotic response;GO:0009926//auxin polar transport;GO:0023052//signaling
Bra011281	2034	2.96173	2.00125	2.20491	GO:0044444//cytoplasmic part;GO:0043234//protein complex	-	GO:0006887//exocytosis
*Bra012066	603	14.5692	10.6079	2.00239	-	-	-
Bra012282	474	301.843	305.475	170.672	GO:0043231//intracellular membrane-bounded organelle	-	-
GRF family
GeneID	Length	A_RPKM	B_RPKM	C_RPKM	GO Component	GO Function	GO Process
Bra012866	3372	10.6075	8.16272	5.32003	GO:0015630//microtubule cytoskeleton	GO:0003774//motor activity;GO:0032559//adenyl ribonucleotide binding	GO:0007017//microtubule-based process
GeBP family
GeneID	Length	A_RPKM	B_RPKM	C_RPKM	GO Component	GO Function	GO Process
Bra002733	2859	21.5537	21.8989	24.9175	GO:0043231//intracellular membrane-bounded organelle;GO:0031224//intrinsic to membrane;GO:0031090//organelle membrane	GO:0046872//metal ion binding;GO:0032559//adenyl ribonucleotide binding;GO:0015662//ATPase activity, coupled to transmembrane movement of ions, phosphorylative mechanism	GO:0015988//energy coupled proton transport, against electrochemical gradient;GO:0010118//stomatal movement;GO:0009207;GO:0006950//response to stress;GO:0009206;GO:0009725//response to hormone stimulus
*Bra002870	1962	9.14728	1.87711	5.3629	-	-	-
Bra003174	894	5.1942	14.0932	8.87542	-	GO:0005488//binding	-
Bra003506	1032	0.121612	-	0.167143	-	-	GO:0010053//root epidermal cell differentiation
*Bra003677	1011	15.5172	2.68418	4.43599	GO:0043231//intracellular membrane-bounded organelle;GO:0031224//intrinsic to membrane	GO:0015165//pyrimidine nucleotide sugar transmembrane transporter activity	GO:0015785//UDP-galactose transport
Bra003838	339	-	-	4.57943	GO:0044424//intracellular part	GO:0008170//N-methyltransferase activity;GO:0016410//N-acyltransferase activity	GO:0048868//pollen tube development;GO:0006498//N-terminal protein lipidation;GO:0050896//response to stimulus;GO:0048229//gametophyte development;GO:0046470//phosphatidylcholine metabolic process;GO:0006730//one-carbon metabolic process;GO:0019695//choline metabolic process;GO:0009791//post-embryonic development;GO:0000904//cell morphogenesis involved in differentiation
Bra010528	1302	32.5807	26.7976	29.8085	GO:0009532//plastid stroma	GO:0008483//transaminase activity;GO:0048037//cofactor binding	GO:0006563//L-serine metabolic process;GO:0010038//response to metal ion
Bra010955	735	0.341505	0.263722	0.234683	GO:0043231//intracellular membrane-bounded organelle	GO:0001071;GO:0003677//DNA binding	GO:0048856//anatomical structure development;GO:0045165//cell fate commitment;GO:0009791//post-embryonic development;GO:0006351//transcription, DNA-dependent;GO:0003006//reproductive developmental process
Bra011620	768	0.163416	0.504781	0.449198	-	-	-
HB-other family
GeneID	Length	A_RPKM	B_RPKM	C_RPKM	GO Component	GO Function	GO Process
Bra002173	3195	11.0773	18.9286	15.1167	GO:0043234//protein complex;GO:0043231//intracellular membrane-bounded organelle	GO:0003676//nucleic acid binding;GO:0003682//chromatin binding;GO:0017111//nucleoside-triphosphatase activity;GO:0032559//adenyl ribonucleotide binding	GO:0006338//chromatin remodeling
Bra004493	717	1.22528	3.24411	2.40574	-	-	-
*Bra005077	1578	17.0201	5.03629	10.4938	-	-	-
Bra009693	927	45.2191	80.9218	43.3556	GO:0043234//protein complex;GO:0043231//intracellular membrane-bounded organelle	-	GO:0019941//modification-dependent protein catabolic process;GO:0006970//response to osmotic stress
Bra011175	759	0.99212	2.04307	2.27262	-	-	-
HD-ZIP family
GeneID	Length	A_RPKM	B_RPKM	C_RPKM	GO Component	GO Function	GO Process
Bra005751	852	6.03947	3.64011	1.8221	GO:0043231//intracellular membrane-bounded organelle	GO:0001071	GO:0010038//response to metal ion;GO:0009725//response to hormone stimulus;GO:0048511//rhythmic process;GO:0006970//response to osmotic stress;GO:0006351//transcription, DNA-dependent
Bra005332	237	-	0.817873	-	GO:0044464//cell part	-	-
Bra003782	594	12.2545	-	0.29039	GO:0043231//intracellular membrane-bounded organelle	GO:0016772//transferase activity, transferring phosphorus-containing groups;GO:0005488//binding;GO:0004871//signal transducer activity	GO:0006796//phosphate metabolic process;GO:0009743//response to carbohydrate stimulus;GO:0007623//circadian rhythm;GO:0009755//hormone-mediated signaling pathway;GO:0006351//transcription, DNA-dependent;GO:0032502//developmental process;GO:0010017//red or far-red light signaling pathway
Bra004760	5268	0.405003	0.110385	0.163717	-	-	-
Bra003037	1710	9.321	11.6755	5.95147	GO:0031224//intrinsic to membrane	-	GO:0009987//cellular process;GO:0006950//response to stress
*Bra003263	1113	0.563806	60.258	85.0836	GO:0005618//cell wall;GO:0043231//intracellular membrane-bounded organelle;GO:0016020//membrane	GO:0016843	GO:0009820//alkaloid metabolic process
*Bra002686	903	19.1799	7.29836	8.59594	GO:0031461//cullin-RING ubiquitin ligase complex	GO:0005488//binding	-
*Bra004387	471	117.776	57.6157	46.5106	-	-	-
Bra010040	534	-	1.45195	1.93811	-	-	-
Bra004356	2286	1.37252	1.01751	0.830013	GO:0043231//intracellular membrane-bounded organelle	GO:0004175//endopeptidase activity	GO:0019538//protein metabolic process
Bra003660	189	-	1.02559	0.912656	-	-	-
Bra009152	1788	4.21152	7.26342	7.2354	-	GO:0005088//Ras guanyl-nucleotide exchange factor activity	-
*Bra010658	1038	1.69272	1.8674	8.97357	-	GO:0019203//carbohydrate phosphatase activity	GO:0005991//trehalose metabolic process
*Bra011216	993	64.0787	-	22.2346	-	-	-
Bra011257	702	30.0349	40.0373	29.9772	GO:0043231//intracellular membrane-bounded organelle;GO:0000502//proteasome complex;GO:0031090//organelle membrane	GO:0003676//nucleic acid binding;GO:0004175//endopeptidase activity;GO:0046914//transition metal ion binding	GO:0010038//response to metal ion;GO:0009626//plant-type hypersensitive response;GO:0019941//modification-dependent protein catabolic process;GO:0006970//response to osmotic stress;GO:0006351//transcription, DNA-dependent
HSF family
GeneID	Length	A_RPKM	B_RPKM	C_RPKM	GO Component	GO Function	GO Process
Bra000756	1413	0.266461	1.3718	1.22075	GO:0031234//extrinsic to internal side of plasma membrane;GO:0009536//plastid	-	GO:0040007//growth;GO:0032875//regulation of DNA endoreduplication;GO:0023052//signaling;GO:0000904//cell morphogenesis involved in differentiation
Bra001978	582	2.58769	1.66526	2.37102	-	-	-
Bra006336	816	1.99944	2.1379	3.38219	GO:0009526//plastid envelope;GO:0016020//membrane	-	-
Bra008599	5526	14.3082	13.2942	16.294	GO:0044464//cell part	GO:0016787//hydrolase activity	-
Bra008660	1953	8.80386	7.74152	11.5701	GO:0043231//intracellular membrane-bounded organelle	-	-
Bra009576	1584	25.0372	23.74	24.2839	GO:0043231//intracellular membrane-bounded organelle	-	-
*Bra011304	2277	3.80313	10.2153	20.2263	-	-	-
*Bra011971	612	18.4563	102.936	25.3665	GO:0009532//plastid stroma;GO:0005576//extracellular region	GO:0016209//antioxidant activity	GO:0009314//response to radiation;GO:0010038//response to metal ion;GO:0006801//superoxide metabolic process;GO:0006950//response to stress
Bra013293	639	9.42747	7.8869	5.39881	GO:0031410//cytoplasmic vesicle	GO:0003824//catalytic activity	-
Bra014183	273	1.83887	-	-	-	-	-
LBD family
GeneID	Length	A_RPKM	B_RPKM	C_RPKM	GO Component	GO Function	GO Process
Bra003507	711	4.94246	7.63348	5.0947	GO:0031981//nuclear lumen;GO:0009536//plastid;GO:0015934//large ribosomal subunit;GO:0016020//membrane	GO:0046914//transition metal ion binding;GO:0019843//rRNA binding	GO:0050896//response to stimulus;GO:0003002//regionalization;GO:0022613//ribonucleoprotein complex biogenesis;GO:0009887//organ morphogenesis;GO:0051169//nuclear transport;GO:0010467//gene expression;GO:0065003
Bra003815	2688	0.280141	0.216335	0.962566	-	-	-
Bra004461	978	1.53992	4.16212	2.64558	-	-	-
Bra004515	369	5.78199	2.6265	3.2722	-	-	GO:0009725//response to hormone stimulus
*Bra004792	681	51.049	15.3702	23.8095	GO:0009526//plastid envelope;GO:0016020//membrane	GO:0008172//S-methyltransferase activity	GO:0006950//response to stress;GO:0006730//one-carbon metabolic process;GO:0019759
Bra009556	1584	21.3926	13.2161	14.0476	-	GO:0003824//catalytic activity	-
*Bra009609	399	419.288	279.823	195.404	GO:0009534//chloroplast thylakoid	GO:0005515//protein binding	GO:0044267//cellular protein metabolic process
Bra010035	429	9.94664	5.87381	5.62911	GO:0043231//intracellular membrane-bounded organelle	GO:0001071;GO:0003677//DNA binding;GO:0046983//protein dimerization activity	GO:0032055//negative regulation of translation in response to stress;GO:0034285;GO:0006351//transcription, DNA-dependent;GO:0009900
LSD family
GeneID	Length	A_RPKM	B_RPKM	C_RPKM	GO Component	GO Function	GO Process
*Bra004355	1029	19.1487	14.5047	7.54338	-	GO:0001071	-
Bra005727	1521	25.0016	12.3617	16.3306	-	-	GO:0006972//hyperosmotic response
M-type family
GeneID	Length	A_RPKM	B_RPKM	C_RPKM	GO Component	GO Function	GO Process
Bra011553	354	18.4355	26.8304	20.9524	GO:0043231//intracellular membrane-bounded organelle	GO:0017111//nucleoside-triphosphatase activity;GO:0000166//nucleotide binding	-
Bra013963	456	2.47704	0.425079	0.378272	-	-	-
MIKC family
GeneID	Length	A_RPKM	B_RPKM	C_RPKM	GO Component	GO Function	GO Process
Bra000636	714	27.9482	22.2613	28.9902	-	GO:0005515//protein binding	GO:0044267//cellular protein metabolic process
Bra000681	1584	22.9772	23.74	12.0875	GO:0043231//intracellular membrane-bounded organelle;GO:0044444//cytoplasmic part;GO:0016020//membrane	GO:0004553//hydrolase activity, hydrolyzing O-glycosyl compounds;GO:0005488//binding	GO:0005987//sucrose catabolic process;GO:0019752//carboxylic acid metabolic process;GO:0048513//organ development
Bra004067	1344	3.73521	4.75936	5.51871	-	-	-
Bra004154	2274	-	0.08524	-	GO:0005618//cell wall;GO:0005576//extracellular region	GO:0004175//endopeptidase activity;GO:0005515//protein binding	GO:0019538//protein metabolic process;GO:0044092
Bra004440	867	0.289511	1.11785	0.198953	-	-	-
*Bra004589	735	15.3677	8.43911	6.8058	GO:0030312//external encapsulating structure	GO:0046914//transition metal ion binding	-
Bra004781	1191	94.7333	111.484	92.6909	GO:0009532//plastid stroma;GO:0009526//plastid envelope;GO:0005576//extracellular region	GO:0016835//carbon-oxygen lyase activity;GO:0046914//transition metal ion binding;GO:0048037//cofactor binding;GO:0032559//adenyl ribonucleotide binding	GO:0000097//sulfur amino acid biosynthetic process;GO:0010038//response to metal ion;GO:0006563//L-serine metabolic process;GO:0003006//reproductive developmental process
Bra004999	1833	19.0343	20.3036	13.2686	-	-	-
*Bra005002	756	23.4073	7.4355	9.58288	-	GO:0016791//phosphatase activity	GO:0010038//response to metal ion
Bra005091	1890	14.5424	11.4866	12.7772	GO:0043231//intracellular membrane-bounded organelle	GO:0016740//transferase activity	-
Bra005144	1239	15.0928	6.25782	12.2512	-	GO:0005515//protein binding	GO:0044267//cellular protein metabolic process
Bra005403	1320	2.75727	2.49637	1.43743	GO:0043231//intracellular membrane-bounded organelle	GO:0004674//protein serine/threonine kinase activity;GO:0005515//protein binding;GO:0032559//adenyl ribonucleotide binding	GO:0060918//auxin transport;GO:0048588//developmental cell growth;GO:0009755//hormone-mediated signaling pathway;GO:0009630//gravitropism;GO:0009793//embryo development ending in seed dormancy;GO:0000904//cell morphogenesis involved in differentiation;GO:0006464//protein modification process
Bra005662	1905	7.51043	11.5996	13.4915	-	GO:0016798//hydrolase activity, acting on glycosyl bonds;GO:0043167//ion binding	GO:0044238//primary metabolic process
Bra009775	747	0.16801	0.518971	0.692739	GO:0016020//membrane	-	-
*Bra009872	1047	44.5914	0.925673	23.7238	GO:0016020//membrane	GO:0016772//transferase activity, transferring phosphorus-containing groups	GO:0050896//response to stimulus
Bra009991	882	4.6957	5.27444	1.95569	-	-	-
Bra010090	852	5.15565	1.36504	1.61964	GO:0055028//cortical microtubule;GO:0043231//intracellular membrane-bounded organelle;GO:0005819//spindle	GO:0015631//tubulin binding	GO:0009612//response to mechanical stimulus;GO:0009630//gravitropism
Bra011079	1332	56.1561	61.4104	53.8713	GO:0043231//intracellular membrane-bounded organelle;GO:0005838//proteasome regulatory particle;GO:0016020//membrane	GO:0042623//ATPase activity, coupled;GO:0032559//adenyl ribonucleotide binding	GO:0006511//ubiquitin-dependent protein catabolic process;GO:0043248//proteasome assembly;GO:0010038//response to metal ion;GO:0048507//meristem development;GO:0009887//organ morphogenesis;GO:0010015//root morphogenesis;GO:0048527//lateral root development;GO:0006950//response to stress
Bra011366	3276	35.6665	37.0986	28.0115	-	-	GO:0046907//intracellular transport;GO:0015031//protein transport
Bra011377	513	2.6911	-	3.36242	GO:0043231//intracellular membrane-bounded organelle	-	-
*Bra011687	369	11.2239	1.0506	21.0356	GO:0043231//intracellular membrane-bounded organelle;GO:0016020//membrane	-	-
MYB family
GeneID	Length	A_RPKM	B_RPKM	C_RPKM	GO Component	GO Function	GO Process
Bra002376	648	1.93678	0.299129	0.266191	-	-	-
Bra002885	1074	7.9462	10.1069	7.06671	GO:0031224//intrinsic to membrane;GO:0031090//organelle membrane	GO:0005249//voltage-gated potassium channel activity;GO:0046872//metal ion binding;GO:0005227//calcium activated cation channel activity	GO:0010118//stomatal movement;GO:0009845//seed germination;GO:0051259//protein oligomerization;GO:0006875//cellular metal ion homeostasis;GO:0034220//ion transmembrane transport;GO:0030001//metal ion transport
Bra002998	3618	7.83961	4.60749	4.5769	GO:0015629//actin cytoskeleton	GO:0017111//nucleoside-triphosphatase activity;GO:0032559//adenyl ribonucleotide binding	-
Bra003388	4893	6.20719	5.3084	3.63104	-	GO:0016788//hydrolase activity, acting on ester bonds	GO:0048017//inositol lipid-mediated signaling;GO:0009642//response to light intensity;GO:0006950//response to stress;GO:0006650//glycerophospholipid metabolic process
Bra003462	852	0.147304	0.227507	0.809821	-	-	GO:0048827//phyllome development;GO:0006606//protein import into nucleus;GO:0006351//transcription, DNA-dependent;GO:0009793//embryo development ending in seed dormancy
Bra003703	1842	41.9707	49.9848	54.0325	-	GO:0003676//nucleic acid binding	GO:0006351//transcription, DNA-dependent
Bra004128	3048	0.0411756	0.190783	0.565918	-	-	-
*Bra004434	603	-	13.8225	6.00718	-	GO:0005488//binding;GO:0016740//transferase activity	-
Bra004879	2715	13.5442	7.92478	10.4829	GO:0043231//intracellular membrane-bounded organelle	GO:0046914//transition metal ion binding;GO:0042802//identical protein binding;GO:0019787//small conjugating protein ligase activity	GO:0000086//G2/M transition of mitotic cell cycle;GO:0016574//histone ubiquitination;GO:0040007//growth;GO:0006513//protein monoubiquitination;GO:0009887//organ morphogenesis;GO:0003006//reproductive developmental process;GO:0050832//defense response to fungus;GO:0040034//regulation of development, heterochronic
Bra007718	309	0.406159	1.8819	-	GO:0044464//cell part	GO:0015036//disulfide oxidoreductase activity	GO:0019725//cellular homeostasis
Bra008018	1083	0.115885	-	0.159272	-	GO:0046872//metal ion binding	-
Bra008072	876	1.71922	3.54038	3.93817	-	-	-
Bra008411	1041	11.6943	16.1995	13.4216	GO:0043231//intracellular membrane-bounded organelle	GO:0003676//nucleic acid binding	GO:0006351//transcription, DNA-dependent;GO:0010087//phloem or xylem histogenesis
Bra008747	834	65.7613	96.9179	111.892	GO:0009536//plastid	GO:0016811//hydrolase activity, acting on carbon-nitrogen (but not peptide) bonds, in linear amides;GO:0046914//transition metal ion binding	GO:0010467//gene expression
*Bra009476	1635	8.75068	0.711324	10.128	GO:0031410//cytoplasmic vesicle	-	-
*Bra009569	1092	27.9279	12.6029	2.05347	GO:0043234//protein complex	GO:0004721//phosphoprotein phosphatase activity;GO:0043169//cation binding	GO:0006464//protein modification process
Bra009942	345	9.45821	6.74212	9.99953	GO:0043231//intracellular membrane-bounded organelle;GO:0030529//ribonucleoprotein complex	GO:0005198//structural molecule activity	GO:0044237//cellular metabolic process;GO:0010467//gene expression;GO:0022613//ribonucleoprotein complex biogenesis
Bra010516	1710	13.9448	8.38822	7.66631	-	GO:0031406//carboxylic acid binding;GO:0004672//protein kinase activity;GO:0032559//adenyl ribonucleotide binding	GO:0006464//protein modification process
*Bra010702	1242	4.34512	6.2427	8.88847	GO:0016020//membrane	GO:0046872//metal ion binding	-
*Bra010768	900	7.39074	-	2.68321	-	-	-
*Bra010858	1173	26.9623	9.74963	20.4402	GO:0030312//external encapsulating structure;GO:0043231//intracellular membrane-bounded organelle	GO:0016788//hydrolase activity, acting on ester bonds	GO:0044238//primary metabolic process
Bra011723	1464	12.3446	16.6826	14.8456	GO:0012505//endomembrane system	GO:0005488//binding	-
Bra013246	915	0.411486	-	-	GO:0005624//membrane fraction;GO:0016020//membrane;GO:0009536//plastid	GO:0005515//protein binding	GO:0009725//response to hormone stimulus;GO:0009605//response to external stimulus;GO:0016044//cellular membrane organization;GO:0009607//response to biotic stimulus;GO:0033205//cell cycle cytokinesis;GO:0006810//transport
MYB-related family
GeneID	Length	A_RPKM	B_RPKM	C_RPKM	GO Component	GO Function	GO Process
*Bra000575	1557	2.33757	8.59003	3.98825	GO:0009536//plastid;GO:0031090//organelle membrane;GO:0005576//extracellular region	GO:0030528//transcription regulator activity;GO:0051219//phosphoprotein binding	GO:0048827//phyllome development;GO:0043401//steroid hormone mediated signaling pathway;GO:0010038//response to metal ion
Bra000911	1461	0.0859022	-	-	-	GO:0004553//hydrolase activity, hydrolyzing O-glycosyl compounds	GO:0044238//primary metabolic process;GO:0045229//external encapsulating structure organization
Bra001283	1590	1.18399	0.731456	0.867884	GO:0016020//membrane	GO:0015142//tricarboxylic acid transmembrane transporter activity	GO:0006842//tricarboxylic acid transport;GO:0071241//cellular response to inorganic substance;GO:0010039//response to iron ion;GO:0009723//response to ethylene stimulus;GO:0006875//cellular metal ion homeostasis
*Bra001729	1734	14.7651	11.4021	41.2827	GO:0031981//nuclear lumen	GO:0003676//nucleic acid binding;GO:0046914//transition metal ion binding;GO:0016706//oxidoreductase activity, acting on paired donors, with incorporation or reduction of molecular oxygen, 2-oxoglutarate as one donor, and incorporation of one atom each of oxygen into both donors	GO:0009409//response to cold;GO:0009908//flower development;GO:0009699//phenylpropanoid biosynthetic process;GO:0006351//transcription, DNA-dependent
Bra001809	321	1035.69	1036.21	1040.32	GO:0009523//photosystem II;GO:0009534//chloroplast thylakoid	-	GO:0006950//response to stress;GO:0042221//response to chemical stimulus;GO:0009411//response to UV
Bra002397	243	21.1754	18.3466	17.0362	-	-	-
*Bra002685	585	18.2355	5.63284	6.19202	-	-	-
*Bra002839	453	44.3278	17.5436	40.7431	GO:0042995//cell projection;GO:0031224//intrinsic to membrane;GO:0031410//cytoplasmic vesicle	-	-
*Bra003046	1638	68.5747	14.5554	26.5372	GO:0009536//plastid	GO:0005099//Ras GTPase activator activity	GO:0032318//regulation of Ras GTPase activity
Bra003138	678	7.58942	4.2884	6.61473	-	-	-
*Bra003809	4143	5.99798	14.6441	12.9483	GO:0043231//intracellular membrane-bounded organelle	GO:0016884//carbon-nitrogen ligase activity, with glutamine as amido-N-donor	GO:0006188//IMP biosynthetic process
*Bra003863	3603	2.19448	-	1.14899	GO:0031224//intrinsic to membrane;GO:0043231//intracellular membrane-bounded organelle;GO:0031090//organelle membrane	GO:0032561//guanyl ribonucleotide binding;GO:0016787//hydrolase activity	GO:0007010//cytoskeleton organization;GO:0009913//epidermal cell differentiation;GO:0048193//Golgi vesicle transport;GO:0009826//unidimensional cell growth;GO:0042546//cell wall biogenesis
Bra004503	1659	2.19385	0.584195	1.87152	GO:0043231//intracellular membrane-bounded organelle	GO:0030528//transcription regulator activity;GO:0003676//nucleic acid binding;GO:0005515//protein binding	GO:0010038//response to metal ion;GO:0043393//regulation of protein binding;GO:0009725//response to hormone stimulus;GO:0048511//rhythmic process;GO:0006970//response to osmotic stress;GO:0048571
Bra004553	2016	2.5524	5.96122	4.02139	-	-	-
*Bra004931	1626	6.02045	3.09947	2.43992	-	-	-
*Bra007003	402	20.2928	9.64357	5.14901	GO:0043231//intracellular membrane-bounded organelle	-	-
Bra007539	747	2.52014	2.07589	1.61639	GO:0043231//intracellular membrane-bounded organelle	GO:0003676//nucleic acid binding;GO:0001071	GO:0006351//transcription, DNA-dependent
Bra007677	195	109.413	42.7433	60.151	GO:0005746//mitochondrial respiratory chain	GO:0015002//heme-copper terminal oxidase activity	GO:0022904//respiratory electron transport chain
Bra007805	2268	0.332019	0.0854655	0.304219	-	-	-
Bra007827	468	10.4586	12.8396	11.0572	-	-	-
*Bra007843	1119	2.46744	0.173222	-	-	GO:0005488//binding	GO:0007602//phototransduction
*Bra008438	996	2.52014	0.194614	5.19554	GO:0031981//nuclear lumen;GO:0009536//plastid;GO:0016020//membrane;GO:0042579//microbody;GO:0030312//external encapsulating structure	GO:0048037//cofactor binding;GO:0004871//signal transducer activity;GO:0016620//oxidoreductase activity, acting on the aldehyde or oxo group of donors, NAD or NADP as acceptor;GO:0004672//protein kinase activity;GO:0016616//oxidoreductase activity, acting on the CH-OH group of donors, NAD or NADP as acceptor;GO:0042802//identical protein binding;GO:0032559//adenyl ribonucleotide binding;GO:004356…	GO:0048511//rhythmic process;GO:0003006//reproductive developmental process;GO:0010118//stomatal movement;GO:0016070//RNA metabolic process;GO:0006970//response to osmotic stress;GO:0010038//response to metal ion;GO:0006464//protein modification process;GO:0009699//phenylpropanoid biosynthetic process;GO:0006952//defense response;GO:0009725//response to hormone stimulus;GO:0006405//RNA export fro…
Bra008461	1404	0.268169	1.24254	0.122857	-	-	GO:0019941//modification-dependent protein catabolic process
Bra008764	804	-	0.241089	-	GO:0043231//intracellular membrane-bounded organelle	GO:0003676//nucleic acid binding;GO:0001071	GO:0009725//response to hormone stimulus;GO:0006351//transcription, DNA-dependent
*Bra008822	828	-	2.57511	3.5415	GO:0043231//intracellular membrane-bounded organelle	GO:0016616//oxidoreductase activity, acting on the CH-OH group of donors, NAD or NADP as acceptor;GO:0005515//protein binding;GO:0048037//cofactor binding	GO:0048827//phyllome development;GO:0048507//meristem development;GO:0008033//tRNA processing;GO:0010584//pollen exine formation;GO:0009791//post-embryonic development
*Bra008976	495	7.35271	19.1878	22.302	GO:0043231//intracellular membrane-bounded organelle	GO:0046872//metal ion binding;GO:0001071;GO:0005515//protein binding;GO:0043566//structure-specific DNA binding	GO:0009411//response to UV;GO:0009640//photomorphogenesis;GO:0031325//positive regulation of cellular metabolic process;GO:0010476//gibberellin mediated signaling pathway;GO:0006351//transcription, DNA-dependent
Bra009179	498	3.5282	1.16769	1.38548	-	-	-
Bra010284	1104	0.227361	0.175576	0.468728	GO:0044464//cell part	-	-
Bra010770	2925	7.38002	8.15105	4.89464	GO:0031224//intrinsic to membrane	GO:0015377//cation:chloride symporter activity	GO:0015698//inorganic anion transport;GO:0030001//metal ion transport
Bra011160	2439	39.6732	36.7962	19.9437	GO:0031410//cytoplasmic vesicle;GO:0030312//external encapsulating structure	GO:0004175//endopeptidase activity;GO:0005515//protein binding	GO:0019538//protein metabolic process;GO:0044092
*Bra011485	1320	28.8087	8.51703	12.2835	GO:0043231//intracellular membrane-bounded organelle	GO:0030528//transcription regulator activity;GO:0003676//nucleic acid binding;GO:0001071	GO:0006970//response to osmotic stress;GO:0009755//hormone-mediated signaling pathway;GO:0006351//transcription, DNA-dependent
Bra011611	5094	0.344924	0.989347	0.880406	GO:0044464//cell part	GO:0005083//small GTPase regulator activity	GO:0032011//ARF protein signal transduction
Bra011684	1443	2.17434	0.80597	0.956296	GO:0043231//intracellular membrane-bounded organelle;GO:0031410//cytoplasmic vesicle	GO:0048037//cofactor binding;GO:0016454	GO:0006665//sphingolipid metabolic process;GO:0040007//growth
Bra012553	1818	20.7101	28.1478	14.7064	GO:0043231//intracellular membrane-bounded organelle	GO:0005083//small GTPase regulator activity;GO:0046914//transition metal ion binding;GO:0019829//cation-transporting ATPase activity;GO:0051540;GO:0032559//adenyl ribonucleotide binding	GO:0032012//regulation of ARF protein signal transduction;GO:0009207
Bra013051	585	6.22152	3.97612	2.35886	GO:0015630//microtubule cytoskeleton;GO:0031981//nuclear lumen;GO:0016020//membrane	GO:0017111//nucleoside-triphosphatase activity;GO:0004620//phospholipase activity;GO:0032561//guanyl ribonucleotide binding	GO:0006810//transport;GO:0035556//intracellular signal transduction;GO:0009207
Bra013578	369	27.8896	19.9614	13.0888	GO:0044437//vacuolar part	GO:0008641//small protein activating enzyme activity;GO:0019783//small conjugating protein-specific protease activity;GO:0016879//ligase activity, forming carbon-nitrogen bonds;GO:0004871//signal transducer activity;GO:0015631//tubulin binding	GO:0044248//cellular catabolic process
Bra014072	297	0.42257	-	-	-	-	-
NAC family
GeneID	Length	A_RPKM	B_RPKM	C_RPKM	GO Component	GO Function	GO Process
*Bra000342	1206	6.348	3.37525	9.29683	-	-	-
Bra000639	2352	11.5792	9.14786	11.4408	-	GO:0005543//phospholipid binding	GO:0023052//signaling;GO:0006629//lipid metabolic process
Bra000688	1089	43.2173	33.6409	36.114	-	GO:0003824//catalytic activity	GO:0008152//metabolic process
Bra001176	1527	30.821	10.1551	18.7516	GO:0031224//intrinsic to membrane	GO:0016628//oxidoreductase activity, acting on the CH-CH group of donors, NAD or NADP as acceptor;GO:0051119//sugar transmembrane transporter activity	GO:0008152//metabolic process;GO:0008643//carbohydrate transport
Bra001198	2205	10.4728	13.0982	19.948	GO:0031224//intrinsic to membrane	GO:0015301//anion:anion antiporter activity	GO:0006811//ion transport
Bra001247	1371	18.0336	10.3209	11.8266	GO:0043234//protein complex;GO:0043231//intracellular membrane-bounded organelle;GO:0016020//membrane	GO:0033612//receptor serine/threonine kinase binding;GO:0019787//small conjugating protein ligase activity	GO:0009737//response to abscisic acid stimulus;GO:0032446//protein modification by small protein conjugation
Bra001398	465	3.77859	3.33481	3.7095	GO:0031224//intrinsic to membrane	-	-
Bra001489	573	228.446	179.628	233.903	GO:0030529//ribonucleoprotein complex;GO:0009536//plastid	GO:0003723//RNA binding;GO:0005198//structural molecule activity	GO:0010467//gene expression
Bra002291	2352	26.5734	18.6254	26.8419	-	GO:0032561//guanyl ribonucleotide binding	-
Bra002785	1815	10.7179	11.4272	11.3094	-	GO:0046914//transition metal ion binding	-
Bra002791	3633	3.69635	5.0153	4.70044	-	GO:0004672//protein kinase activity;GO:0032559//adenyl ribonucleotide binding	GO:0006464//protein modification process
*Bra003402	4485	6.74387	13.4842	18.4607	GO:0031224//intrinsic to membrane	GO:0017111//nucleoside-triphosphatase activity;GO:0015405//P-P-bond-hydrolysis-driven transmembrane transporter activity;GO:0032559//adenyl ribonucleotide binding	GO:0006810//transport;GO:0009207
Bra004219	837	-	3.01059	1.03042	GO:0043234//protein complex	GO:0032559//adenyl ribonucleotide binding;GO:0042623//ATPase activity, coupled	-
Bra004301	1212	26.9231	30.0669	25.333	-	GO:0005515//protein binding	GO:0044267//cellular protein metabolic process;GO:0009630//gravitropism
Bra004441	1545	9.01673	3.01104	6.47542	GO:0005634//nucleus	GO:0005488//binding	-
Bra005556	348	-	-	1.487	GO:0030312//external encapsulating structure	-	-
Bra007570	8451	-	0.917457	0.0204108	-	-	-
Bra008234	1005	45.0812	32.2095	46.5127	GO:0005618//cell wall	GO:0005488//binding	-
Bra008826	1122	243.065	225.969	264.119	GO:0031224//intrinsic to membrane;GO:0030312//external encapsulating structure;GO:0031981//nuclear lumen;GO:0019866//organelle inner membrane;GO:0009526//plastid envelope	GO:0015300//solute:solute antiporter activity;GO:0046914//transition metal ion binding	GO:0006862//nucleotide transport
*Bra008855	1797	3.42218	4.53039	11.7106	GO:0009536//plastid	GO:0016616//oxidoreductase activity, acting on the CH-OH group of donors, NAD or NADP as acceptor;GO:0000166//nucleotide binding	GO:0006098//pentose-phosphate shunt
*Bra009269	1944	-	0.697969	0.976034	-	GO:0016879//ligase activity, forming carbon-nitrogen bonds	-
Bra009528	291	6.03795	2.66441	6.52031	GO:0043231//intracellular membrane-bounded organelle	-	-
Bra009686	2298	25.4502	23.7023	15.1625	GO:0043231//intracellular membrane-bounded organelle;GO:0016020//membrane	GO:0016301//kinase activity	GO:0007186//G-protein coupled receptor protein signaling pathway;GO:0006796//phosphate metabolic process;GO:0006665//sphingolipid metabolic process
*Bra009768	1692	18.3211	15.4656	31.1953	GO:0043231//intracellular membrane-bounded organelle	GO:0030528//transcription regulator activity;GO:0003676//nucleic acid binding	GO:0006913//nucleocytoplasmic transport;GO:0048511//rhythmic process;GO:0007165//signal transduction;GO:0044237//cellular metabolic process;GO:0009639//response to red or far red light
*Bra009777	1209	12.7683	11.7039	4.99356	GO:0031224//intrinsic to membrane;GO:0031410//cytoplasmic vesicle	-	GO:0009607//response to biotic stimulus
*Bra010126	879	113.51	29.1085	45.7231	GO:0043231//intracellular membrane-bounded organelle	-	-
Bra011447	1068	1.52766	2.54092	2.58415	GO:0031410//cytoplasmic vesicle	GO:0016791//phosphatase activity	GO:0010101
Bra012083	999	1549.63	1617.24	1014.23	GO:0009523//photosystem II;GO:0009534//chloroplast thylakoid;GO:0009570//chloroplast stroma;GO:0005576//extracellular region	GO:0008187//poly-pyrimidine tract binding;GO:0046872//metal ion binding;GO:0016491//oxidoreductase activity	GO:0006952//defense response;GO:0006470//protein amino acid dephosphorylation;GO:0009767//photosynthetic electron transport chain;GO:0042548//regulation of photosynthesis, light reaction
Bra012108	1533	11.4615	6.32211	8.2139	-	-	-
*Bra012174	1881	8.47363	11.1293	4.58511	GO:0043231//intracellular membrane-bounded organelle	-	-
Bra012552	2784	0.0450802	0.2785	0.309791	-	-	-
Bra012671	1053	11.7994	11.9652	9.66479	GO:0016020//membrane;GO:0044424//intracellular part	GO:0004457//lactate dehydrogenase activity	GO:0009725//response to hormone stimulus;GO:0006970//response to osmotic stress;GO:0006007//glucose catabolic process
Bra012695	174	10.098	1.114	-	GO:0044464//cell part	-	-
Bra012731	780	18.1819	18.6381	17.2492	GO:0042579//microbody	GO:0016836//hydro-lyase activity	-
Bra013352	1803	163.022	141.91	233.816	GO:0009536//plastid	-	-
Bra013813	1341	33.5985	25.8737	22.896	GO:0030118//clathrin coat;GO:0030119//AP-type membrane coat adaptor complex	-	GO:0015031//protein transport
NF-YA family
GeneID	Length	A_RPKM	B_RPKM	C_RPKM	GO Component	GO Function	GO Process
Bra003004	1212	0.724853	0.159931	0.14232	GO:0009526//plastid envelope;GO:0009534//chloroplast thylakoid	GO:0016628//oxidoreductase activity, acting on the CH-CH group of donors, NAD or NADP as acceptor	GO:0009725//response to hormone stimulus;GO:0006779//porphyrin biosynthetic process
*Bra003350	987	2.0345	7.46278	2.27193	-	GO:0004672//protein kinase activity;GO:0000166//nucleotide binding	-
Bra004006	1188	0.316927	0.163161	0.145195	-	-	-
*Bra004143	684	11.5595	28.9053	14.1221	-	-	-
Bra004800	1344	2.52127	3.02868	4.10695	GO:0043231//intracellular membrane-bounded organelle	-	-
Bra005639	1854	22.0003	8.67766	15.9094	GO:0044464//cell part	-	-
Bra011318	1857	2.63577	2.81829	1.4862	-	-	-
*Bra011466	1290	28.8949	11.8706	9.89488	GO:0043231//intracellular membrane-bounded organelle	-	-
Bra012637	1314	20.7262	17.8494	10.7643	-	GO:0016811//hydrolase activity, acting on carbon-nitrogen (but not peptide) bonds, in linear amides	-
NF-YB family
GeneID	Length	A_RPKM	B_RPKM	C_RPKM	GO Component	GO Function	GO Process
*Bra005000	1812	20.3631	7.48814	8.1867	GO:0031461//cullin-RING ubiquitin ligase complex	GO:0005488//binding;GO:0019787//small conjugating protein ligase activity	GO:0043161//proteasomal ubiquitin-dependent protein catabolic process;GO:0006952//defense response;GO:0051707//response to other organism;GO:0009719;GO:0009611//response to wounding;GO:0009908//flower development;GO:0007165//signal transduction;GO:0009639//response to red or far red light
Bra005690	1212	22.3669	26.8683	26.0446	GO:0019866//organelle inner membrane;GO:0031224//intrinsic to membrane	-	GO:0046907//intracellular transport
Bra006159	1086	7.97396	5.17609	6.51212	-	-	-
Bra006191	828	0.151574	1.17051	-	-	-	-
Bra010482	1221	75.6514	128.589	68.3752	GO:0044464//cell part	GO:0016837	-
*Bra011758	1500	0.167338	1.29224	2.87486	GO:0043231//intracellular membrane-bounded organelle;GO:0016020//membrane	GO:0004497//monooxygenase activity;GO:0005506//iron ion binding	GO:0052482;GO:0009628//response to abiotic stimulus;GO:0019761//glucosinolate biosynthetic process
Bra011761	1497	-	0.258966	0.115225	GO:0043231//intracellular membrane-bounded organelle;GO:0016020//membrane	GO:0004497//monooxygenase activity;GO:0005506//iron ion binding	GO:0052482;GO:0009628//response to abiotic stimulus;GO:0019761//glucosinolate biosynthetic process
*Bra012531	1611	6.0765	2.88768	2.03436	-	GO:0008374//O-acyltransferase activity	GO:0044238//primary metabolic process
Bra013163	678	105.141	135.228	161.298	-	-	-
NF-YC family
GeneID	Length	A_RPKM	B_RPKM	C_RPKM	GO Component	GO Function	GO Process
Bra003892	1569	0.559925	2.34728	1.759	GO:0031224//intrinsic to membrane	GO:0019899//enzyme binding	GO:0051234//establishment of localization
Bra004080	1296	1.06523	0.598259	-	GO:0044464//cell part	GO:0005488//binding;GO:0004930//G-protein coupled receptor activity	GO:0007606//sensory perception of chemical stimulus
Bra008073	1242	1.31364	0.62427	0.555529	GO:0043231//intracellular membrane-bounded organelle;GO:0016020//membrane	-	GO:0009250//glucan biosynthetic process
Bra010686	1593	1.73325	3.04199	1.94906	-	-	-
Bra012231	456	1.37613	-	0.756543	-	-	GO:0009725//response to hormone stimulus
*Bra012479	867	32.7148	0.447141	4.97381	-	-	-
Nin-like family
GeneID	Length	A_RPKM	B_RPKM	C_RPKM	GO Component	GO Function	GO Process
Bra002917	2721	21.6782	21.7985	25.3571	GO:0043232	GO:0016491//oxidoreductase activity;GO:0003916//DNA topoisomerase activity	GO:0016568//chromatin modification;GO:0048646//anatomical structure formation involved in morphogenesis;GO:0006261//DNA-dependent DNA replication;GO:0009887//organ morphogenesis;GO:0010073//meristem maintenance;GO:0003006//reproductive developmental process
*Bra003145	987	20.345	71.8783	62.0412	GO:0009526//plastid envelope;GO:0044434	-	GO:0006091//generation of precursor metabolites and energy
*Bra009485	1539	14.8418	8.81644	4.93154	GO:0043232;GO:0009536//plastid	GO:0003916//DNA topoisomerase activity;GO:0032559//adenyl ribonucleotide binding	GO:0006259//DNA metabolic process
RAV family
GeneID	Length	A_RPKM	B_RPKM	C_RPKM	GO Component	GO Function	GO Process
Bra002090	555	0.452264	1.74627	0.932389	GO:0043231//intracellular membrane-bounded organelle	GO:0030528//transcription regulator activity;GO:0001071;GO:0003677//DNA binding;GO:0005515//protein binding	GO:0009416//response to light stimulus;GO:0009743//response to carbohydrate stimulus;GO:0009908//flower development;GO:0006351//transcription, DNA-dependent
Bra001805	414	4.85036	5.61843	4.16647	-	-	-
Bra007619	954	1.05244	1.82864	1.08485	-	GO:0005488//binding;GO:0003824//catalytic activity	GO:0044238//primary metabolic process
Bra002179	1200	12.0274	15.5069	16.3867	-	GO:0042578//phosphoric ester hydrolase activity;GO:0005488//binding	GO:0006351//transcription, DNA-dependent
S1Fa-like family
GeneID	Length	A_RPKM	B_RPKM	C_RPKM	GO Component	GO Function	GO Process
Bra000865	1512	11.7867	35.1263	22.3601	-	GO:0005488//binding	-
Bra006928	630	3.38659	2.76908	0.82139	-	-	-
Bra013948	1305	16.4452	25.3992	15.9935	GO:0043231//intracellular membrane-bounded organelle;GO:0044444//cytoplasmic part	GO:0016410//N-acyltransferase activity;GO:0016741//transferase activity, transferring one-carbon groups	GO:0006498//N-terminal protein lipidation;GO:0010016//shoot morphogenesis;GO:0006730//one-carbon metabolic process
SBP family
GeneID	Length	A_RPKM	B_RPKM	C_RPKM	GO Component	GO Function	GO Process
Bra002790	591	3.61007	4.59171	5.54542	-	GO:0003676//nucleic acid binding;GO:0001071	GO:0006351//transcription, DNA-dependent
Bra004682	993	1.39027	0.780809	0.694831	-	-	-
Bra005947	1290	1.16747	0.450781	0.401144	-	-	-
Bra013399	1485	-	0.522117	0.348468	-	-	GO:0008152//metabolic process
SRS family
GeneID	Length	A_RPKM	B_RPKM	C_RPKM	GO Component	GO Function	GO Process
Bra007456	600	1.67338	2.58448	2.87486	GO:0031224//intrinsic to membrane	GO:0004175//endopeptidase activity	-
Bra007549	1014	1.36147	4.58783	2.38154	-	-	-
Bra007723	1302	13.1094	8.63478	10.0687	GO:0043231//intracellular membrane-bounded organelle	GO:0046914//transition metal ion binding;GO:0003676//nucleic acid binding;GO:0016787//hydrolase activity;GO:0000166//nucleotide binding	-
*Bra007733	795	30.9417	22.4313	67.478	GO:0009532//plastid stroma	GO:0046914//transition metal ion binding	GO:0006412//translation;GO:0009657//plastid organization;GO:0006351//transcription, DNA-dependent;GO:0007275//multicellular organismal development;GO:0050832//defense response to fungus
*Bra007957	576	5.2293	16.153	2.09626	GO:0043231//intracellular membrane-bounded organelle	GO:0003676//nucleic acid binding;GO:0001071	GO:0010038//response to metal ion;GO:0009725//response to hormone stimulus;GO:0009813//flavonoid biosynthetic process;GO:0006970//response to osmotic stress;GO:0006351//transcription, DNA-dependent
Bra008051	1557	3.30484	4.97973	2.32648	GO:0009536//plastid	GO:0016838//carbon-oxygen lyase activity, acting on phosphates;GO:0048037//cofactor binding	GO:0006566//threonine metabolic process
TALE family
GeneID	Length	A_RPKM	B_RPKM	C_RPKM	GO Component	GO Function	GO Process
Bra001602	807	0.155518	-	1.49621	-	GO:0004091//carboxylesterase activity	-
Bra001620	363	0.345739	1.60195	1.90074	-	-	-
Bra000076	759	-	-	0.227262	GO:0031301//integral to organelle membrane;GO:0009534//chloroplast thylakoid	-	GO:0006351//transcription, DNA-dependent;GO:0009314//response to radiation
Bra001128	1566	0.240428	-	0.110148	-	-	-
TCP family
GeneID	Length	A_RPKM	B_RPKM	C_RPKM	GO Component	GO Function	GO Process
Bra001887	330	-	-	1.56811	GO:0043231//intracellular membrane-bounded organelle	GO:0016788//hydrolase activity, acting on ester bonds	GO:0044238//primary metabolic process
*Bra001992	3102	0.364129	1.12477	2.33548	-	-	-
Bra003179	1671	16.3732	15.196	17.6518	-	-	GO:0003006//reproductive developmental process
Bra003834	1521	4.37322	1.14696	2.49495	GO:0016020//membrane	GO:0004702//receptor signaling protein serine/threonine kinase activity;GO:0032559//adenyl ribonucleotide binding	GO:0006464//protein modification process;GO:0023052//signaling
Bra003890	288	20.9172	2.69216	14.3743	GO:0043231//intracellular membrane-bounded organelle	-	-
*Bra003959	1122	1.90156	4.31898	29.5173	GO:0044464//cell part	-	-
Bra004223	2622	1.29237	2.66136	1.51309	GO:0043231//intracellular membrane-bounded organelle;GO:0030529//ribonucleoprotein complex	GO:0016787//hydrolase activity	GO:0019538//protein metabolic process
Bra004415	525	0.239054	2.95369	2.62845	-	-	-
Bra004788	1287	0.975161	0.150611	0.938184	-	GO:0035251//UDP-glucosyltransferase activity	GO:0032787//monocarboxylic acid metabolic process;GO:0009072//aromatic amino acid family metabolic process
*Bra006616	858	5.85096	3.16282	12.2634	GO:0043231//intracellular membrane-bounded organelle	GO:0000175//3'-5'-exoribonuclease activity;GO:0005488//binding	GO:0006950//response to stress;GO:0016070//RNA metabolic process
Bra008235	684	26.4217	26.6383	30.2617	GO:0044444//cytoplasmic part;GO:0043231//intracellular membrane-bounded organelle	-	-
*Bra009679	486	26.3402	20.3408	10.6476	-	-	-
Bra010597	1491	0.168348	-	-	GO:0043231//intracellular membrane-bounded organelle;GO:0016020//membrane	GO:0004497//monooxygenase activity;GO:0005506//iron ion binding	GO:0052482;GO:0009628//response to abiotic stimulus;GO:0019761//glucosinolate biosynthetic process
Bra011417	1017	18.1406	10.2922	10.5157	GO:0043231//intracellular membrane-bounded organelle	GO:0042578//phosphoric ester hydrolase activity	GO:0006796//phosphate metabolic process
*Bra011803	1242	21.9277	5.30629	10.2773	GO:0044464//cell part	GO:0008375//acetylglucosaminyltransferase activity	-
Trihelix family
GeneID	Length	A_RPKM	B_RPKM	C_RPKM	GO Component	GO Function	GO Process
Bra001332	1041	7.95697	11.1721	7.78782	-	GO:0005488//binding	-
Bra001530	1251	34.0093	53.146	30.748	GO:0030312//external encapsulating structure;GO:0031981//nuclear lumen;GO:0044444//cytoplasmic part;GO:0031090//organelle membrane	GO:0042623//ATPase activity, coupled;GO:0008135//translation factor activity, nucleic acid binding;GO:0032559//adenyl ribonucleotide binding	GO:0006412//translation;GO:0010038//response to metal ion
Bra002429	1263	3.08044	2.45556	3.14118	GO:0009528//plastid inner membrane	-	GO:0048827//phyllome development
Bra003537	942	51.8267	61.1138	51.2715	-	GO:0016616//oxidoreductase activity, acting on the CH-OH group of donors, NAD or NADP as acceptor;GO:0000166//nucleotide binding	GO:0008152//metabolic process
Bra004507	1239	0.911645	0.156445	0.835312	-	GO:0030528//transcription regulator activity;GO:0003676//nucleic acid binding	GO:0007623//circadian rhythm;GO:0009628//response to abiotic stimulus;GO:0007165//signal transduction
*Bra004630	915	19.6142	9.32107	39.7768	GO:0043231//intracellular membrane-bounded organelle	GO:0008135//translation factor activity, nucleic acid binding;GO:0046914//transition metal ion binding	GO:0006351//transcription, DNA-dependent;GO:0006412//translation
Bra008513	1479	114.217	115.07	100.066	GO:0009536//plastid	GO:0034062//RNA polymerase activity;GO:0003676//nucleic acid binding;GO:0001071;GO:0000996	GO:0006351//transcription, DNA-dependent
Bra010926	861	8.16281	3.1518	6.41085	GO:0043231//intracellular membrane-bounded organelle	GO:0046914//transition metal ion binding;GO:0003676//nucleic acid binding	GO:0009648//photoperiodism
*Bra010936	2112	6.00181	2.93691	6.61546	GO:0016020//membrane	GO:0005515//protein binding	-
*Bra011742	333	0.376886	16.8806	11.3959	GO:0009526//plastid envelope;GO:0009532//plastid stroma;GO:0009534//chloroplast thylakoid;GO:0032991//macromolecular complex	GO:0008187//poly-pyrimidine tract binding	GO:0006952//defense response;GO:0006396//RNA processing
Bra008105	1851	2.77992	3.24631	3.72754	GO:0031224//intrinsic to membrane;GO:0043234//protein complex;GO:0016323//basolateral plasma membrane;GO:0044424//intracellular part	GO:0005488//binding	GO:0060918//auxin transport;GO:0003002//regionalization;GO:0048364//root development;GO:0009965//leaf morphogenesis;GO:0009606//tropism;GO:0009755//hormone-mediated signaling pathway;GO:0009639//response to red or far red light;GO:0009793//embryo development ending in seed dormancy
*Bra009633	1635	4.14506	22.8809	77.9642	GO:0009526//plastid envelope	GO:0008194//UDP-glycosyltransferase activity	GO:0008610//lipid biosynthetic process;GO:0006664//glycolipid metabolic process;GO:0009267//cellular response to starvation
Bra004374	2235	0.393075	0.69382	1.00331	-	-	-
VOZ family
GeneID	Length	A_RPKM	B_RPKM	C_RPKM	GO Component	GO Function	GO Process
Bra003591	1494	20.3292	19.7209	18.473	-	-	-
WOX family
GeneID	Length	A_RPKM	B_RPKM	C_RPKM	GO Component	GO Function	GO Process
*Bra005748	4050	-	5.3604	3.83315	GO:0044464//cell part	GO:0019787//small conjugating protein ligase activity	GO:0032446//protein modification by small protein conjugation
Bra004033	954	11.0506	9.1432	8.67884	-	-	-
Bra001224	381	2.63524	4.07004	4.07461	-	-	-
WRKY family
GeneID	Length	A_RPKM	B_RPKM	C_RPKM	GO Component	GO Function	GO Process
Bra001184	1419	2.74179	2.45881	3.16053	GO:0030312//external encapsulating structure	-	-
Bra001192	420	-	3.69211	2.05347	GO:0043231//intracellular membrane-bounded organelle;GO:0031410//cytoplasmic vesicle	GO:0046914//transition metal ion binding;GO:0019842//vitamin binding;GO:0019798	GO:0019471
Bra001771	2478	6.58411	9.46495	6.47367	-	GO:0017111//nucleoside-triphosphatase activity;GO:0046914//transition metal ion binding;GO:0003676//nucleic acid binding;GO:0032559//adenyl ribonucleotide binding	-
*Bra001855	1032	10.945	5.07129	2.84144	-	-	-
Bra001952	1506	36.0842	50.9688	43.982	-	GO:0004030//aldehyde dehydrogenase [NAD(P)+] activity	GO:0009698//phenylpropanoid metabolic process
Bra002338	606	77.87	44.7806	58.9205	-	GO:0005488//binding	-
Bra002517	1884	0.599537	1.23462	1.09867	-	GO:0003824//catalytic activity	-
Bra002554	813	5.40297	9.53682	8.48669	GO:0043231//intracellular membrane-bounded organelle	-	GO:0044267//cellular protein metabolic process
Bra002778	1248	43.4434	58.2439	54.1801	GO:0043231//intracellular membrane-bounded organelle;GO:0016020//membrane	-	GO:0006259//DNA metabolic process;GO:0034728;GO:0009292//genetic transfer
Bra002940	579	27.5283	29.1256	22.9393	GO:0031224//intrinsic to membrane	-	-
*Bra003171	612	11.2789	3.16725	3.10034	GO:0043231//intracellular membrane-bounded organelle	-	-
*Bra003490	3879	2.94426	0.599647	5.33618	GO:0031224//intrinsic to membrane	GO:0015114//phosphate transmembrane transporter activity;GO:0032559//adenyl ribonucleotide binding;GO:0042626//ATPase activity, coupled to transmembrane movement of substances	GO:0009734//auxin mediated signaling pathway;GO:0009207;GO:0009606//tropism;GO:0009926//auxin polar transport;GO:0048588//developmental cell growth
Bra007746	675	-	-	0.255544	-	-	-
Bra007811	1053	0.119186	0.18408	0.81905	-	-	-
Bra007872	780	27.3533	19.8806	21.8932	GO:0031224//intrinsic to membrane;GO:0043231//intracellular membrane-bounded organelle;GO:0031410//cytoplasmic vesicle	GO:0016709//oxidoreductase activity, acting on paired donors, with incorporation or reduction of molecular oxygen, NADH or NADPH as one donor, and incorporation of one atom of oxygen;GO:0046914//transition metal ion binding	GO:0006631//fatty acid metabolic process;GO:0030148//sphingolipid biosynthetic process;GO:0009639//response to red or far red light
*Bra008127	987	1.01725	6.48083	0.524291	GO:0005618//cell wall;GO:0009536//plastid	GO:0016843;GO:0046527//glucosyltransferase activity	GO:0005982//starch metabolic process
Bra008293	153	-	-	1.1274	-	-	-
Bra008338	237	1.0591	0.817873	2.18344	-	-	-
Bra008361	288	-	-	1.79679	-	-	-
Bra008548	1050	-	-	0.328556	GO:0044464//cell part	-	-
*Bra008602	2913	40.1541	65.4104	93.026	GO:0044424//intracellular part	GO:0004812//aminoacyl-tRNA ligase activity;GO:0032559//adenyl ribonucleotide binding	GO:0006418//tRNA aminoacylation for protein translation
*Bra009366	1578	36.1875	20.268	52.6876	GO:0043231//intracellular membrane-bounded organelle	GO:0016651//oxidoreductase activity, acting on NADH or NADPH;GO:0050662//coenzyme binding	GO:0008152//metabolic process
*Bra009949	459	79.8408	155.407	73.6567	GO:0000785//chromatin;GO:0031981//nuclear lumen	GO:0003676//nucleic acid binding	GO:0034728
*Bra010075	615	223.865	121.66	370.787	GO:0044464//cell part	GO:0004857//enzyme inhibitor activity;GO:0004091//carboxylesterase activity	GO:0009639//response to red or far red light
Bra011392	2502	12.9917	9.60657	6.89416	GO:0043231//intracellular membrane-bounded organelle	GO:0001071;GO:0003677//DNA binding	GO:0045595//regulation of cell differentiation;GO:0009725//response to hormone stimulus;GO:0010065;GO:0009933//meristem structural organization;GO:0010087//phloem or xylem histogenesis;GO:0006351//transcription, DNA-dependent;GO:0008283//cell proliferation
*Bra011771	981	6.7805	24.5012	23.3858	GO:0044424//intracellular part	GO:0005506//iron ion binding;GO:0003824//catalytic activity;GO:0016209//antioxidant activity	GO:0006970//response to osmotic stress;GO:0008152//metabolic process
Bra012241	2328	3.18071	3.08072	2.07464	-	GO:0001071	-
*Bra012760	366	52.4644	-	24.9783	-	-	-
Bra013191	1212	18.5355	14.2338	13.9474	GO:0031224//intrinsic to membrane;GO:0031410//cytoplasmic vesicle	GO:0016491//oxidoreductase activity	-
Bra013274	1491	10.9426	9.49029	6.59426	GO:0016020//membrane	GO:0004672//protein kinase activity;GO:0004871//signal transducer activity;GO:0016787//hydrolase activity;GO:0032559//adenyl ribonucleotide binding	GO:0043401//steroid hormone mediated signaling pathway;GO:0045229//external encapsulating structure organization;GO:0006464//protein modification process
Whirly family
GeneID	Length	A_RPKM	B_RPKM	C_RPKM	GO Component	GO Function	GO Process
Bra003674	1416	12.3199	12.8676	8.77077	GO:0031224//intrinsic to membrane	GO:0005275//amine transmembrane transporter activity;GO:0080161;GO:0015291//secondary active transmembrane transporter activity	GO:0060918//auxin transport;GO:0010102//lateral root morphogenesis;GO:0009755//hormone-mediated signaling pathway;GO:0015837//amine transport
Bra004116	2406	6.62465	9.74819	9.32001	-	-	GO:0048827//phyllome development;GO:0051726//regulation of cell cycle;GO:0048229//gametophyte development;GO:0009933//meristem structural organization;GO:0009913//epidermal cell differentiation;GO:0000725//recombinational repair;GO:0034728;GO:0006338//chromatin remodeling
YABBY family
GeneID	Length	A_RPKM	B_RPKM	C_RPKM	GO Component	GO Function	GO Process
Bra004671	912	57.5223	62.0615	72.6282	GO:0009570//chloroplast stroma	-	-
Bra006147	1842	4.29245	6.20864	4.4949	-	-	-
Bra012092	1449	0.346455	0.133772	0.119042	-	GO:0035251//UDP-glucosyltransferase activity	GO:0009698//phenylpropanoid metabolic process
Bra013928	1344	9.71156	16.5857	10.7807	-	GO:0003723//RNA binding	-
ZF-HD family
GeneID	Length	A_RPKM	B_RPKM	C_RPKM	GO Component	GO Function	GO Process
Bra003964	1731	9.49793	6.71875	7.9719	-	-	-
*Bra004012	1617	-	6.47318	3.84026	GO:0005618//cell wall;GO:0005840//ribosome;GO:0009536//plastid;GO:0042579//microbody;GO:0005576//extracellular region	GO:0043169//cation binding;GO:0015926//glucosidase activity	GO:0006952//defense response;GO:0010118//stomatal movement;GO:0009725//response to hormone stimulus;GO:0019759
Bra005334	597	1.89201	0.324683	-	-	-	-
*Bra008695	1443	230.828	31.2985	124.079	GO:0030312//external encapsulating structure;GO:0044444//cytoplasmic part;GO:0043231//intracellular membrane-bounded organelle	GO:0000166//nucleotide binding;GO:0048037//cofactor binding;GO:0016616//oxidoreductase activity, acting on the CH-OH group of donors, NAD or NADP as acceptor	GO:0008152//metabolic process
Bra010470	804	12.4879	2.89307	7.93806	-	GO:0016679//oxidoreductase activity, acting on diphenols and related substances as donors;GO:0016706//oxidoreductase activity, acting on paired donors, with incorporation or reduction of molecular oxygen, 2-oxoglutarate as one donor, and incorporation of one atom each of oxygen into both donors;GO:0016701//oxidoreductase activity, acting on single donors with incorporation of molecular oxygen	GO:0051553;GO:0007568//aging
Bra010845	531	1.18176	-	-	GO:0009536//plastid	-	-
Bra010999	687	32.1522	27.6505	29.8785	GO:0031224//intrinsic to membrane	-	-
bHLH family
GeneID	Length	A_RPKM	B_RPKM	C_RPKM	GO Component	GO Function	GO Process
Bra001389	1533	9.57852	11.2534	10.8018	GO:0016020//membrane	-	-
*Bra001870	1674	0.149944	10.6529	3.81254	GO:0009526//plastid envelope;GO:0009532//plastid stroma	-	-
Bra002320	1638	7.89184	3.1951	4.52818	GO:0031410//cytoplasmic vesicle	-	-
Bra002567	1146	0.438056	1.86055	1.35465	-	-	GO:0006629//lipid metabolic process
Bra002665	639	99.3812	239.641	196.247	GO:0043231//intracellular membrane-bounded organelle	-	-
Bra002780	399	0.629089	-	-	GO:0043231//intracellular membrane-bounded organelle	GO:0005488//binding	-
Bra002880	2598	57.7276	44.6912	51.0571	-	-	-
Bra002919	1161	1.08099	0.333912	0.891431	-	GO:0046872//metal ion binding;GO:0008757//S-adenosylmethionine-dependent methyltransferase activity;GO:0005515//protein binding	GO:0006730//one-carbon metabolic process;GO:0009943//adaxial/abaxial axis specification
Bra003866	1263	6.65773	2.60903	3.14118	GO:0044464//cell part	GO:0000166//nucleotide binding	GO:0006952//defense response;GO:0009987//cellular process
*Bra003999	2946	12.823	3.15822	5.0354	-	GO:0003676//nucleic acid binding	GO:0035195//gene silencing by miRNA;GO:0050793//regulation of developmental process;GO:0030422//production of siRNA involved in RNA interference;GO:0009791//post-embryonic development
Bra004465	309	2.43695	1.2546	7.25694	GO:0043231//intracellular membrane-bounded organelle	-	GO:0010467//gene expression
*Bra004522	1407	49.6839	1.65318	26.6032	-	GO:0016462//pyrophosphatase activity;GO:0032559//adenyl ribonucleotide binding	-
Bra004744	777	20.0288	26.4435	17.3158	GO:0043234//protein complex;GO:0009532//plastid stroma	GO:0016836//hydro-lyase activity	GO:0006970//response to osmotic stress;GO:0006551//leucine metabolic process
Bra006591	1233	8.34652	8.01754	7.2746	GO:0044444//cytoplasmic part	GO:0005488//binding	GO:0009414//response to water deprivation;GO:0009651//response to salt stress
Bra007621	459	0.273427	-	0.751599	-	-	GO:0048827//phyllome development;GO:0006606//protein import into nucleus;GO:0006351//transcription, DNA-dependent;GO:0009793//embryo development ending in seed dormancy
Bra007673	1518	11.0787	16.0891	9.43137	-	GO:0005488//binding	-
*Bra007725	1149	9.39362	-	2.5521	-	-	-
Bra007807	1632	8.30536	12.9461	9.51242	GO:0044464//cell part	-	-
Bra007912	777	73.1698	41.162	55.0553	GO:0009526//plastid envelope;GO:0016020//membrane	GO:0046914//transition metal ion binding;GO:0016836//hydro-lyase activity	GO:0010035//response to inorganic substance;GO:0010118//stomatal movement
Bra008096	705	0.712075	0.274944	0.244669	GO:0043231//intracellular membrane-bounded organelle	GO:0003676//nucleic acid binding;GO:0001071	GO:0009725//response to hormone stimulus;GO:0006351//transcription, DNA-dependent
*Bra008344	1134	0.332019	2.90583	5.78015	-	GO:0016787//hydrolase activity	GO:0005991//trehalose metabolic process
Bra008595	2439	34.0644	61.433	55.6585	-	-	-
Bra008633	1458	11.6207	11.1675	16.6813	-	-	-
Bra008770	771	28.9748	23.6324	22.3725	-	GO:0005488//binding	-
Bra008819	2031	22.3693	27.6772	24.0351	-	-	-
*Bra009805	1056	77.9641	35.7935	25.6451	GO:0043231//intracellular membrane-bounded organelle	GO:0046914//transition metal ion binding	GO:0010017//red or far-red light signaling pathway;GO:0009640//photomorphogenesis
*Bra009869	3021	3.03268	0.769954	5.76686	GO:0031224//intrinsic to membrane	GO:0004672//protein kinase activity;GO:0032559//adenyl ribonucleotide binding	GO:0006464//protein modification process
Bra010303	2922	10.9525	17.5129	12.2787	-	GO:0008092//cytoskeletal protein binding	GO:0009725//response to hormone stimulus;GO:0006996//organelle organization
Bra010313	978	1.66824	0.594588	0.529116	-	-	-
Bra010314	1176	0.10672	-	-	-	-	-
Bra010334	1059	0.118511	0.183037	-	-	GO:0046872//metal ion binding;GO:0001071	GO:0006351//transcription, DNA-dependent
Bra010592	1125	-	1.03379	-	GO:0005576//extracellular region;GO:0009536//plastid	GO:0046872//metal ion binding;GO:0004175//endopeptidase activity;GO:0016628//oxidoreductase activity, acting on the CH-CH group of donors, NAD or NADP as acceptor	GO:0009725//response to hormone stimulus;GO:0019538//protein metabolic process;GO:0006972//hyperosmotic response;GO:0009639//response to red or far red light
Bra010670	681	0.921462	-	-	GO:0044424//intracellular part	GO:0005319//lipid transporter activity;GO:0008289//lipid binding	GO:0006869//lipid transport
Bra010964	5121	6.20041	2.15752	3.40201	-	-	-
Bra010985	1320	13.9765	6.60804	10.8461	GO:0016020//membrane	GO:0042578//phosphoric ester hydrolase activity;GO:0005488//binding;GO:0001071	GO:0042742//defense response to bacterium;GO:0009725//response to hormone stimulus;GO:0006351//transcription, DNA-dependent
*Bra011158	327	-	17.1903	2.63749	GO:0043231//intracellular membrane-bounded organelle	-	-
*Bra011221	1710	23.1924	6.6879	10.0872	-	-	-
Bra011422	3141	2.87686	2.65359	3.45972	-	GO:0004753//saccharopine dehydrogenase activity	GO:0008152//metabolic process
Bra011460	249	39.3142	10.1199	29.095	-	-	-
Bra011879	720	0.52293	3.76903	1.19786	GO:0044464//cell part	GO:0046914//transition metal ion binding;GO:0001071	GO:0006351//transcription, DNA-dependent;GO:0009628//response to abiotic stimulus;GO:0009743//response to carbohydrate stimulus
Bra013540	978	49.7906	24.5763	29.9833	-	GO:0016491//oxidoreductase activity;GO:0046914//transition metal ion binding	GO:0008152//metabolic process
Bra013677	1983	12.7845	11.7299	20.0936	GO:0016020//membrane;GO:0009536//plastid	GO:0004672//protein kinase activity;GO:0000166//nucleotide binding	GO:0006952//defense response;GO:0010033//response to organic substance;GO:0008219//cell death
bZIP family
GeneID	Length	A_RPKM	B_RPKM	C_RPKM	GO Component	GO Function	GO Process
*Bra000169	2781	10.1088	4.879	2.91518	-	-	-
*Bra001681	402	-	5.78614	6.00718	GO:0043231//intracellular membrane-bounded organelle;GO:0031224//intrinsic to membrane;GO:0031410//cytoplasmic vesicle	-	GO:0015031//protein transport
Bra001786	1200	-	-	0.143743	GO:0009526//plastid envelope	-	-
Bra001851	786	0.638693	3.94577	1.53619	-	-	-
Bra002617	306	58.24	152.028	80.0453	GO:0009526//plastid envelope;GO:0009534//chloroplast thylakoid	-	-
Bra002629	222	22.6132	6.11194	9.32389	GO:0044464//cell part	-	GO:0008283//cell proliferation
Bra002845	966	17.0196	23.8783	32.3199	-	-	-
Bra003175	903	-	0.429315	0.191021	GO:0031225//anchored to membrane	-	-
Bra003199	546	97.9201	40.1162	78.348	GO:0009536//plastid	GO:0015037//peptide disulfide oxidoreductase activity;GO:0015291//secondary active transmembrane transporter activity	GO:0019725//cellular homeostasis
*Bra003419	738	76.1862	15.2337	37.3966	GO:0043231//intracellular membrane-bounded organelle	GO:0046914//transition metal ion binding;GO:0003677//DNA binding;GO:0001071	GO:0006351//transcription, DNA-dependent;GO:0009314//response to radiation;GO:0048511//rhythmic process
*Bra003598	2376	0.264106	6.93436	4.57365	GO:0016020//membrane	GO:0016301//kinase activity	GO:0006464//protein modification process;GO:0051707//response to other organism
Bra004088	1302	0.0963926	0.446626	0.927376	GO:0031410//cytoplasmic vesicle	-	-
Bra005929	1032	23.471	11.0817	16.0458	-	-	-
*Bra006206	1719	7.66599	5.29976	24.3837	GO:0043231//intracellular membrane-bounded organelle	GO:0015103//inorganic anion transmembrane transporter activity	GO:0006810//transport
Bra006207	1185	0.953189	4.25294	2.329	GO:0031981//nuclear lumen;GO:0044444//cytoplasmic part	GO:0043021//ribonucleoprotein binding;GO:0008135//translation factor activity, nucleic acid binding	GO:0006412//translation;GO:0003006//reproductive developmental process;GO:0042255//ribosome assembly
Bra006287	1839	4.43595	4.95393	3.65807	GO:0043231//intracellular membrane-bounded organelle	GO:0070259	GO:0006259//DNA metabolic process
Bra006338	1365	36.6855	53.1096	36.5203	GO:0044424//intracellular part	GO:0005515//protein binding;GO:0032559//adenyl ribonucleotide binding	GO:0044267//cellular protein metabolic process;GO:0010038//response to metal ion
Bra006560	3099	0.0809959	-	0.0556605	GO:0031224//intrinsic to membrane	GO:0004672//protein kinase activity;GO:0004871//signal transducer activity;GO:0032559//adenyl ribonucleotide binding	GO:0033554//cellular response to stress;GO:0007167//enzyme linked receptor protein signaling pathway;GO:0002218//activation of innate immune response;GO:0032412;GO:0009581;GO:0006464//protein modification process
Bra006632	1362	-	0.996219	0.253292	-	-	-
*Bra007307	261	-	-	9.25244	-	-	-
Bra009091	1875	17.0684	20.7792	15.0873	GO:0031224//intrinsic to membrane;GO:0030312//external encapsulating structure	GO:0004672//protein kinase activity;GO:0032559//adenyl ribonucleotide binding	GO:0006464//protein modification process;GO:0007167//enzyme linked receptor protein signaling pathway
*Bra009771	1257	12.4804	37.626	34.8552	-	GO:0016706//oxidoreductase activity, acting on paired donors, with incorporation or reduction of molecular oxygen, 2-oxoglutarate as one donor, and incorporation of one atom each of oxygen into both donors	GO:0051707//response to other organism;GO:0009699//phenylpropanoid biosynthetic process
*Bra009837	513	2.44646	9.82404	0.672483	GO:0043231//intracellular membrane-bounded organelle	GO:0001071;GO:0003677//DNA binding	GO:0050896//response to stimulus;GO:0006631//fatty acid metabolic process;GO:0006351//transcription, DNA-dependent
Bra010805	645	8.75604	1.20208	3.47658	GO:0031090//organelle membrane;GO:0015934//large ribosomal subunit	GO:0005488//binding;GO:0005198//structural molecule activity	GO:0010467//gene expression;GO:0022613//ribonucleoprotein complex biogenesis
*Bra011656	480	38.9583	5.24972	35.5765	GO:0043231//intracellular membrane-bounded organelle	GO:0005515//protein binding	GO:0044267//cellular protein metabolic process;GO:0050896//response to stimulus
Bra012022	492	112.239	137.103	111.489	GO:0044464//cell part	-	-
*Bra012387	1389	10.2101	3.34922	9.68637	-	-	-
Bra012462	1824	34.7473	76.1953	48.9862	GO:0005840//ribosome;GO:0009532//plastid stroma;GO:0009526//plastid envelope;GO:0005576//extracellular region;GO:0016020//membrane	GO:0005515//protein binding;GO:0032559//adenyl ribonucleotide binding	GO:0051084//'de novo' posttranslational protein folding;GO:0009814//defense response, incompatible interaction
Bra013119	2034	-	0.0952979	0.169609	-	-	GO:0050896//response to stimulus
