# Supplementary material for: Tracing the Transcriptomic Changes in Synthetic Trigenomic allohexaploids of Brassica Using an RNA-Seq Approach
Source: PLoS One. 2013 Jul 11;8(7):e68883. doi: 10.1371/journal.pone.0068883 (PMC3708896; doi:10.1371/journal.pone.0068883)
Supplement: Table S7 — A list of the putative methyltransferase and methylase genes in our result. A, B . rapa ; B, B . carinata ; C, Brassica hexaploid. We screened 157 putative methyltransferase genes and 11 putative methylase genes with one gene (Bra035280) annotated by both methyltransferase gene and methylase gene. The differentially expressed genes between them are marked by *. (XLS) [file pone.0068883.s007.xls]

## Sheet: Sheet1
A list of putative methyltransferase and methylase genes in our result
A, B. rapa; B, B. carinata; C, Brassica hexaploid. We screened 157 putative methyltransferase genes and 11 putative methylase genes with one gene (Bra035280) annotated by both methyltransferase gene and methylase gene. The differentially expressed genes between them are marked by *.
putative methyltransferase genes
GeneID	Length	A_RPKM	B_RPKM	C_RPKM	GO Component	GO Function	GO Process
*Bra003840	1521	68.0737	6.24455	58.2911	GO:0044424//intracellular part	GO:0008170//N-methyltransferase activity;GO:0016410//N-acyltransferase activity	GO:0048868//pollen tube development;GO:0006498//N-terminal protein lipidation;GO:0048229//gametophyte development;GO:0046470//phosphatidylcholine metabolic process;GO:0006730//one-carbon metabolic process;GO:0019695//choline metabolic process;GO:0009791//post-embryonic development;GO:0000904//cell morphogenesis involved in differentiation
*Bra022266	1521	66.9185	24.341	106.943	GO:0044424//intracellular part	GO:0008170//N-methyltransferase activity;GO:0016410//N-acyltransferase activity	GO:0048868//pollen tube development;GO:0006498//N-terminal protein lipidation;GO:0048229//gametophyte development;GO:0046470//phosphatidylcholine metabolic process;GO:0006730//one-carbon metabolic process;GO:0019695//choline metabolic process;GO:0009791//post-embryonic development;GO:0000904//cell morphogenesis involved in differentiation
Bra015678	4974	18.5959	19.2121	18.345	GO:0043231//intracellular membrane-bounded organelle	GO:0018024//histone-lysine N-methyltransferase activity	GO:0009908//flower development;GO:0010468//regulation of gene expression;GO:0010346;GO:0009626//plant-type hypersensitive response;GO:0016108;GO:0048229//gametophyte development;GO:0034968//histone lysine methylation
Bra015719	1113	56.7189	58.6906	32.5456	-	GO:0005515//protein binding;GO:0008168//methyltransferase activity	GO:0006730//one-carbon metabolic process
Bra034600	777	183.651	163.151	182.038	GO:0044444//cytoplasmic part	GO:0043169//cation binding;GO:0008171//O-methyltransferase activity	GO:0009699//phenylpropanoid biosynthetic process;GO:0006730//one-carbon metabolic process
Bra003524	1014	445.945	415.581	509.14	GO:0009528//plastid inner membrane	GO:0008757//S-adenosylmethionine-dependent methyltransferase activity	GO:0006730//one-carbon metabolic process;GO:0045426//quinone cofactor biosynthetic process;GO:0042360//vitamin E metabolic process
*Bra003680	1137	118.991	18.9233	158.99	GO:0044444//cytoplasmic part	GO:0008168//methyltransferase activity	GO:0006730//one-carbon metabolic process
Bra040197	2829	15.882	12.0591	12.7433	GO:0043231//intracellular membrane-bounded organelle	GO:0046914//transition metal ion binding;GO:0016279//protein-lysine N-methyltransferase activity	GO:0016571//histone methylation
Bra001104	2271	19.2317	37.4698	22.2546	GO:0043231//intracellular membrane-bounded organelle	GO:0046914//transition metal ion binding;GO:0016279//protein-lysine N-methyltransferase activity	GO:0016571//histone methylation
Bra003928	3342	13.031	10.73	9.6517	GO:0005746//mitochondrial respiratory chain	GO:0046914//transition metal ion binding;GO:0016742//hydroxymethyl-, formyl- and related transferase activity;GO:0048037//cofactor binding	GO:0009069//serine family amino acid metabolic process;GO:0006730//one-carbon metabolic process
Bra037896	2799	15.3348	24.1689	22.6785	-	GO:0005488//binding;GO:0008168//methyltransferase activity	GO:0006730//one-carbon metabolic process;GO:0034641//cellular nitrogen compound metabolic process
Bra039939	4587	9.32997	19.2272	16.2828	GO:0043231//intracellular membrane-bounded organelle	GO:0003676//nucleic acid binding;GO:0008757//S-adenosylmethionine-dependent methyltransferase activity	GO:0009292//genetic transfer;GO:0009908//flower development;GO:0032776//DNA methylation on cytosine
Bra032148	4101	9.946	7.23162	5.46792	GO:0043231//intracellular membrane-bounded organelle	GO:0046914//transition metal ion binding;GO:0001071;GO:0016279//protein-lysine N-methyltransferase activity	GO:0016571//histone methylation
Bra022503	795	50.9906	81.6792	50.1203	GO:0009536//plastid	GO:0016741//transferase activity, transferring one-carbon groups	GO:0006730//one-carbon metabolic process;GO:0042360//vitamin E metabolic process
Bra031272	1674	23.6162	38.5587	39.3619	GO:0043231//intracellular membrane-bounded organelle	GO:0003676//nucleic acid binding;GO:0008168//methyltransferase activity	GO:0006730//one-carbon metabolic process;GO:0010467//gene expression;GO:0009451//RNA modification
Bra008507	927	41.4282	58.3389	33.4936	GO:0009536//plastid	GO:0016741//transferase activity, transferring one-carbon groups	GO:0006730//one-carbon metabolic process;GO:0042360//vitamin E metabolic process
*Bra004792	681	51.049	15.3702	23.8095	GO:0009526//plastid envelope;GO:0016020//membrane	GO:0008172//S-methyltransferase activity	GO:0006950//response to stress;GO:0006730//one-carbon metabolic process;GO:0019759
Bra017624	777	44.2572	83.8209	49.0614	GO:0044444//cytoplasmic part	GO:0043169//cation binding;GO:0008171//O-methyltransferase activity	GO:0009699//phenylpropanoid biosynthetic process;GO:0006730//one-carbon metabolic process
Bra032450	3267	9.60385	10.383	9.82047	GO:0009570//chloroplast stroma	GO:0016835//carbon-oxygen lyase activity;GO:0051536//iron-sulfur cluster binding;GO:0003676//nucleic acid binding;GO:0016799//hydrolase activity, hydrolyzing N-glycosyl compounds;GO:0046872//metal ion binding;GO:0018024//histone-lysine N-methyltransferase activity;GO:0004518//nuclease activity	GO:0034968//histone lysine methylation;GO:0006281//DNA repair;GO:0050794//regulation of cellular process;GO:0006351//transcription, DNA-dependent
Bra025171	1056	29.3554	14.1339	28.2586	GO:0016020//membrane	GO:0008172//S-methyltransferase activity	GO:0006730//one-carbon metabolic process;GO:0000097//sulfur amino acid biosynthetic process
*Bra004389	933	32.8218	11.4265	98.9101	GO:0009536//plastid	GO:0016741//transferase activity, transferring one-carbon groups	GO:0008152//metabolic process
Bra032652	1767	17.3304	26.2177	20.7927	GO:0009536//plastid;GO:0031231//intrinsic to peroxisomal membrane	GO:0008649//rRNA methyltransferase activity;GO:0008170//N-methyltransferase activity;GO:0008174//mRNA methyltransferase activity;GO:0005515//protein binding	GO:0007031//peroxisome organization;GO:0000154//rRNA modification;GO:0006730//one-carbon metabolic process;GO:0006950//response to stress
Bra022208	2691	10.7734	8.7878	7.62785	-	GO:0016741//transferase activity, transferring one-carbon groups	GO:0006730//one-carbon metabolic process
*Bra021115	1296	21.9824	2.24347	18.101	GO:0031090//organelle membrane;GO:0044436;GO:0009534//chloroplast thylakoid	GO:0016741//transferase activity, transferring one-carbon groups	GO:0006730//one-carbon metabolic process
Bra002561	1176	23.9054	27.0315	37.4026	GO:0031224//intrinsic to membrane	GO:0008168//methyltransferase activity	GO:0006479//protein amino acid methylation
Bra020667	1599	16.6396	27.154	20.8198	GO:0043231//intracellular membrane-bounded organelle	GO:0016274//protein-arginine N-methyltransferase activity;GO:0042802//identical protein binding;GO:0046983//protein dimerization activity	GO:0009908//flower development;GO:0034969//histone arginine methylation;GO:0035247//peptidyl-arginine omega-N-methylation
Bra040080	1590	16.7338	32.0622	31.2438	GO:0009536//plastid	GO:0016742//hydroxymethyl-, formyl- and related transferase activity;GO:0048037//cofactor binding	GO:0009069//serine family amino acid metabolic process;GO:0006730//one-carbon metabolic process
Bra040439	1002	25.6768	29.5977	24.1007	GO:0044464//cell part	GO:0008172//S-methyltransferase activity	GO:0006730//one-carbon metabolic process;GO:0000097//sulfur amino acid biosynthetic process;GO:0033477
Bra015789	1086	21.8417	42.4797	43.0436	GO:0043231//intracellular membrane-bounded organelle	GO:0008757//S-adenosylmethionine-dependent methyltransferase activity;GO:0008169//C-methyltransferase activity	GO:0003002//regionalization;GO:0016049//cell growth;GO:0006730//one-carbon metabolic process;GO:0006694//steroid biosynthetic process;GO:0010948
Bra031358	1752	13.324	7.74458	10.0423	-	GO:0005506//iron ion binding;GO:0016742//hydroxymethyl-, formyl- and related transferase activity;GO:0048037//cofactor binding	GO:0009069//serine family amino acid metabolic process;GO:0006730//one-carbon metabolic process
Bra009408	1539	15.0049	7.05316	14.0101	GO:0043231//intracellular membrane-bounded organelle	GO:0046914//transition metal ion binding;GO:0016279//protein-lysine N-methyltransferase activity	GO:0016571//histone methylation;GO:0010468//regulation of gene expression
Bra027234	867	26.3455	14.3085	20.89	GO:0031090//organelle membrane	GO:0016741//transferase activity, transferring one-carbon groups	GO:0006730//one-carbon metabolic process
Bra000614	804	28.2538	12.7777	20.167	GO:0043231//intracellular membrane-bounded organelle	GO:0008757//S-adenosylmethionine-dependent methyltransferase activity	GO:0043412;GO:0006730//one-carbon metabolic process
Bra009409	1998	11.1181	8.14925	9.75555	GO:0043231//intracellular membrane-bounded organelle	GO:0046914//transition metal ion binding;GO:0016279//protein-lysine N-methyltransferase activity	GO:0016571//histone methylation;GO:0010468//regulation of gene expression
*Bra016392	1737	12.6442	3.12458	9.73184	-	GO:0005506//iron ion binding;GO:0016742//hydroxymethyl-, formyl- and related transferase activity;GO:0048037//cofactor binding	GO:0009069//serine family amino acid metabolic process;GO:0006730//one-carbon metabolic process
Bra035612	501	43.3374	29.4042	40.9711	GO:0044424//intracellular part	GO:0005515//protein binding;GO:0008428//ribonuclease inhibitor activity;GO:0016741//transferase activity, transferring one-carbon groups	GO:0019219;GO:0006730//one-carbon metabolic process;GO:0060699
Bra037440	1566	12.3419	6.43644	6.27844	GO:0043231//intracellular membrane-bounded organelle	GO:0016274//protein-arginine N-methyltransferase activity;GO:0042802//identical protein binding;GO:0046983//protein dimerization activity	GO:0009908//flower development;GO:0034969//histone arginine methylation;GO:0035247//peptidyl-arginine omega-N-methylation
*Bra006355	501	37.8263	6.19037	16.1819	GO:0044424//intracellular part	GO:0005515//protein binding;GO:0008428//ribonuclease inhibitor activity;GO:0016741//transferase activity, transferring one-carbon groups	GO:0019219;GO:0006730//one-carbon metabolic process;GO:0060699
Bra015723	1386	12.4054	8.11146	10.5785	GO:0043231//intracellular membrane-bounded organelle	GO:0016279//protein-lysine N-methyltransferase activity	GO:0016571//histone methylation;GO:0003006//reproductive developmental process
Bra021412	501	33.8182	20.1187	19.9691	GO:0044424//intracellular part	GO:0005515//protein binding;GO:0008428//ribonuclease inhibitor activity;GO:0016741//transferase activity, transferring one-carbon groups	GO:0019219;GO:0006730//one-carbon metabolic process;GO:0060699
*Bra008701	1080	14.7582	23.8705	30.9847	GO:0009536//plastid	GO:0003676//nucleic acid binding;GO:0008168//methyltransferase activity	GO:0006730//one-carbon metabolic process;GO:0010467//gene expression;GO:0016070//RNA metabolic process
*Bra037675	681	22.4837	54.0805	84.093	GO:0009526//plastid envelope;GO:0016020//membrane	GO:0008172//S-methyltransferase activity	GO:0006950//response to stress;GO:0006730//one-carbon metabolic process;GO:0019759
Bra016147	1572	9.66023	16.7695	12.9479	GO:0005840//ribosome;GO:0005746//mitochondrial respiratory chain;GO:0009526//plastid envelope;GO:0005576//extracellular region	GO:0008187//poly-pyrimidine tract binding;GO:0046914//transition metal ion binding;GO:0016742//hydroxymethyl-, formyl- and related transferase activity;GO:0048037//cofactor binding	GO:0010038//response to metal ion;GO:0033554//cellular response to stress;GO:0006730//one-carbon metabolic process;GO:0006546//glycine catabolic process;GO:0043094//cellular metabolic compound salvage
Bra040168	5436	2.77049	5.59828	3.93469	-	GO:0003676//nucleic acid binding;GO:0008168//methyltransferase activity	GO:0010467//gene expression;GO:0009451//RNA modification;GO:0006730//one-carbon metabolic process
Bra029611	1596	9.27906	20.6467	15.9955	GO:0043231//intracellular membrane-bounded organelle	GO:0016274//protein-arginine N-methyltransferase activity;GO:0042802//identical protein binding;GO:0046983//protein dimerization activity	GO:0009908//flower development;GO:0034969//histone arginine methylation;GO:0035247//peptidyl-arginine omega-N-methylation
Bra038036	930	15.7891	25.6364	17.0637	GO:0044424//intracellular part	GO:0005488//binding;GO:0008171//O-methyltransferase activity	GO:0006730//one-carbon metabolic process;GO:0000154//rRNA modification
Bra040992	1062	13.8266	12.0463	10.0701	GO:0043231//intracellular membrane-bounded organelle	GO:0016741//transferase activity, transferring one-carbon groups	GO:0006730//one-carbon metabolic process
*Bra012184	1182	11.6797	0.819949	0.729661	GO:0043231//intracellular membrane-bounded organelle	GO:0008757//S-adenosylmethionine-dependent methyltransferase activity	GO:0006633//fatty acid biosynthetic process;GO:0006950//response to stress;GO:0006730//one-carbon metabolic process;GO:0009694//jasmonic acid metabolic process;GO:0007165//signal transduction
*Bra004391	885	15.5993	8.97996	7.21153	GO:0009536//plastid	GO:0016741//transferase activity, transferring one-carbon groups	-
Bra006323	1749	7.82152	10.9718	12.5251	-	GO:0003676//nucleic acid binding;GO:0008170//N-methyltransferase activity	GO:0006399//tRNA metabolic process
Bra016349	795	17.2074	17.3111	25.8195	GO:0009536//plastid	GO:0008169//C-methyltransferase activity	GO:0042371//vitamin K biosynthetic process;GO:0006730//one-carbon metabolic process
Bra035280	1599	8.31979	9.81908	13.5922	-	GO:0005488//binding;GO:0008168//methyltransferase activity	GO:0006730//one-carbon metabolic process;GO:0034641//cellular nitrogen compound metabolic process
Bra029440	1185	11.1205	7.52443	6.84145	GO:0044424//intracellular part	GO:0008168//methyltransferase activity	GO:0006730//one-carbon metabolic process;GO:0006544//glycine metabolic process
Bra024538	1071	11.9527	9.95422	11.5961	-	GO:0016741//transferase activity, transferring one-carbon groups	GO:0006730//one-carbon metabolic process
Bra022716	1128	11.2374	18.3869	14.0685	GO:0044424//intracellular part	GO:0016274//protein-arginine N-methyltransferase activity	GO:0016571//histone methylation;GO:0003006//reproductive developmental process;GO:0035247//peptidyl-arginine omega-N-methylation
Bra026247	987	12.7156	9.23028	9.78677	GO:0043231//intracellular membrane-bounded organelle	GO:0016741//transferase activity, transferring one-carbon groups;GO:0016811//hydrolase activity, acting on carbon-nitrogen (but not peptide) bonds, in linear amides	GO:0006188//IMP biosynthetic process;GO:0006730//one-carbon metabolic process;GO:0006760//folic acid and derivative metabolic process;GO:0043094//cellular metabolic compound salvage
Bra014273	1461	8.59022	8.35842	10.98	GO:0043231//intracellular membrane-bounded organelle	GO:0008175//tRNA methyltransferase activity	GO:0006730//one-carbon metabolic process;GO:0008033//tRNA processing
Bra032667	1059	11.7326	14.2769	18.4057	-	GO:0016741//transferase activity, transferring one-carbon groups	GO:0006730//one-carbon metabolic process
*Bra030191	4563	2.72295	0.339839	0.718244	-	GO:0008757//S-adenosylmethionine-dependent methyltransferase activity	GO:0009292//genetic transfer;GO:0009908//flower development;GO:0032776//DNA methylation on cytosine
Bra031313	1311	9.38163	7.54052	9.86796	-	GO:0046914//transition metal ion binding	-
Bra014710	2031	5.31427	5.91719	3.7369	-	GO:0016741//transferase activity, transferring one-carbon groups	GO:0006730//one-carbon metabolic process
*Bra005408	948	11.1205	5.31617	4.18493	GO:0043231//intracellular membrane-bounded organelle	GO:0016740//transferase activity	GO:0008152//metabolic process
Bra008672	1485	7.01466	6.65699	8.36324	-	GO:0003676//nucleic acid binding;GO:0008170//N-methyltransferase activity	GO:0006399//tRNA metabolic process
*Bra024023	1929	5.2049	12.0582	5.45464	GO:0044424//intracellular part	GO:0016274//protein-arginine N-methyltransferase activity;GO:0016772//transferase activity, transferring phosphorus-containing groups	GO:0016571//histone methylation;GO:0006796//phosphate metabolic process
Bra002740	870	11.5405	27.1816	22.6024	GO:0043231//intracellular membrane-bounded organelle	GO:0016741//transferase activity, transferring one-carbon groups	GO:0006730//one-carbon metabolic process
Bra019539	555	18.0905	12.9224	16.4722	GO:0043231//intracellular membrane-bounded organelle	GO:0008757//S-adenosylmethionine-dependent methyltransferase activity	GO:0009725//response to hormone stimulus;GO:0032502//developmental process;GO:0032501//multicellular organismal process;GO:0043412;GO:0006970//response to osmotic stress;GO:0044237//cellular metabolic process
Bra035822	1284	7.72177	12.077	6.58263	GO:0043231//intracellular membrane-bounded organelle	GO:0008276//protein methyltransferase activity	GO:0006479//protein amino acid methylation
*Bra039026	846	11.4229	32.5351	29.1564	-	GO:0003676//nucleic acid binding;GO:0008168//methyltransferase activity	GO:0010467//gene expression;GO:0009451//RNA modification;GO:0006730//one-carbon metabolic process
*Bra010977	717	12.9529	19.735	30.7935	GO:0044444//cytoplasmic part	GO:0043169//cation binding;GO:0008171//O-methyltransferase activity	GO:0006596//polyamine biosynthetic process;GO:0009699//phenylpropanoid biosynthetic process;GO:0006730//one-carbon metabolic process;GO:0009791//post-embryonic development
Bra009797	756	10.6246	27.6908	16.1996	GO:0043231//intracellular membrane-bounded organelle	GO:0003723//RNA binding;GO:0016423//tRNA (guanine) methyltransferase activity	GO:0006730//one-carbon metabolic process;GO:0008033//tRNA processing
Bra007649	837	9.29653	14.3582	15.4563	GO:0044444//cytoplasmic part	GO:0008171//O-methyltransferase activity	GO:0006730//one-carbon metabolic process
Bra028940	501	15.0303	20.8925	17.2148	GO:0044424//intracellular part	GO:0005515//protein binding;GO:0008428//ribonuclease inhibitor activity;GO:0016741//transferase activity, transferring one-carbon groups	GO:0019219;GO:0006730//one-carbon metabolic process;GO:0060699
Bra009843	1128	6.6757	4.12417	4.58755	-	GO:0008415//acyltransferase activity;GO:0003676//nucleic acid binding;GO:0016741//transferase activity, transferring one-carbon groups	GO:0006305
*Bra018740	1422	4.8542	24.5362	26.2013	GO:0044424//intracellular part	GO:0008170//N-methyltransferase activity;GO:0016410//N-acyltransferase activity	GO:0048868//pollen tube development;GO:0006498//N-terminal protein lipidation;GO:0050896//response to stimulus;GO:0048229//gametophyte development;GO:0046470//phosphatidylcholine metabolic process;GO:0006730//one-carbon metabolic process;GO:0019695//choline metabolic process;GO:0009791//post-embryonic development;GO:0000904//cell morphogenesis involved in differentiation
*Bra025875	1122	6.04026	6.56485	12.4526	-	GO:0005515//protein binding;GO:0008168//methyltransferase activity	GO:0006730//one-carbon metabolic process
Bra011801	1017	6.54048	6.67085	8.48043	GO:0043231//intracellular membrane-bounded organelle	GO:0003676//nucleic acid binding;GO:0008168//methyltransferase activity	GO:0006730//one-carbon metabolic process;GO:0010467//gene expression;GO:0009451//RNA modification
Bra030447	1431	4.47286	8.26274	6.26805	GO:0043231//intracellular membrane-bounded organelle	GO:0008175//tRNA methyltransferase activity	GO:0006730//one-carbon metabolic process;GO:0008033//tRNA processing
Bra011298	834	7.52417	9.76152	10.5481	-	GO:0008757//S-adenosylmethionine-dependent methyltransferase activity	GO:0006730//one-carbon metabolic process;GO:0017182
*Bra008750	963	6.12528	26.1668	20.4196	-	GO:0016426	GO:0001510//RNA methylation
*Bra010256	1932	2.92321	19.8652	9.99953	GO:0044424//intracellular part	GO:0016274//protein-arginine N-methyltransferase activity;GO:0016772//transferase activity, transferring phosphorus-containing groups	GO:0016571//histone methylation;GO:0006796//phosphate metabolic process
Bra001062	501	11.2727	12.3807	12.3946	GO:0044424//intracellular part	GO:0005515//protein binding;GO:0008428//ribonuclease inhibitor activity;GO:0016741//transferase activity, transferring one-carbon groups	GO:0019219;GO:0006730//one-carbon metabolic process;GO:0060699
*Bra034765	1782	3.09884	9.57214	9.38929	GO:0044424//intracellular part	GO:0046914//transition metal ion binding;GO:0008168//methyltransferase activity	GO:0008213;GO:0032259//methylation
Bra025204	1425	3.78711	7.34536	3.75246	-	GO:0005488//binding;GO:0016741//transferase activity, transferring one-carbon groups	GO:0006730//one-carbon metabolic process
Bra003453	1044	4.80855	9.09766	7.435	GO:0043231//intracellular membrane-bounded organelle	GO:0046914//transition metal ion binding;GO:0016742//hydroxymethyl-, formyl- and related transferase activity	GO:0009108//coenzyme biosynthetic process;GO:0006730//one-carbon metabolic process
Bra001772	1305	3.75067	4.30746	3.70098	GO:0043231//intracellular membrane-bounded organelle	GO:0008276//protein methyltransferase activity	GO:0006479//protein amino acid methylation
Bra013960	909	5.24656	8.10315	8.15968	GO:0009536//plastid	GO:0016423//tRNA (guanine) methyltransferase activity	GO:0006730//one-carbon metabolic process;GO:0008033//tRNA processing
Bra005985	594	7.18368	0.978969	4.93664	GO:0031224//intrinsic to membrane;GO:0043231//intracellular membrane-bounded organelle;GO:0031410//cytoplasmic vesicle	GO:0003880//protein C-terminal carboxyl O-methyltransferase activity	GO:0006479//protein amino acid methylation;GO:0048513//organ development;GO:0009791//post-embryonic development;GO:0009738//abscisic acid mediated signaling pathway
Bra021334	921	4.49686	5.0511	3.74575	-	GO:0016741//transferase activity, transferring one-carbon groups	GO:0006730//one-carbon metabolic process
Bra008434	495	8.36688	2.74111	9.06018	GO:0042598//vesicular fraction	GO:0008170//N-methyltransferase activity	GO:0006730//one-carbon metabolic process;GO:0006644//phospholipid metabolic process
*Bra037027	1068	3.76039	27.9501	0.646037	GO:0031090//organelle membrane	GO:0008757//S-adenosylmethionine-dependent methyltransferase activity	GO:0006629//lipid metabolic process;GO:0006730//one-carbon metabolic process
Bra007395	741	5.0811	4.97015	6.75069	-	GO:0005488//binding;GO:0016741//transferase activity, transferring one-carbon groups	GO:0006730//one-carbon metabolic process
Bra030323	1338	2.81397	2.8974	1.80485	GO:0043231//intracellular membrane-bounded organelle	GO:0016741//transferase activity, transferring one-carbon groups	GO:0009648//photoperiodism;GO:0006730//one-carbon metabolic process;GO:0048511//rhythmic process
Bra000762	1182	2.973	1.14793	1.45932	GO:0044424//intracellular part	GO:0008168//methyltransferase activity	GO:0006730//one-carbon metabolic process;GO:0006544//glycine metabolic process
*Bra025874	1119	3.02823	10.3933	13.1026	-	GO:0005515//protein binding;GO:0008168//methyltransferase activity	GO:0006730//one-carbon metabolic process
Bra012269	1110	2.93971	3.84179	6.37132	GO:0044444//cytoplasmic part	GO:0005515//protein binding;GO:0008168//methyltransferase activity	GO:0006730//one-carbon metabolic process
Bra031188	1719	1.5332	-	0.70241	-	-	-
*Bra004390	933	2.69031	4.98613	54.1695	GO:0009536//plastid	GO:0016741//transferase activity, transferring one-carbon groups	-
Bra022537	1365	1.74693	2.69808	1.76915	GO:0044424//intracellular part	GO:0008168//methyltransferase activity	GO:0008213
Bra001445	900	2.64951	1.50761	1.91658	GO:0044424//intracellular part	GO:0046914//transition metal ion binding;GO:0008276//protein methyltransferase activity	GO:0006479//protein amino acid methylation
Bra012782	663	3.59662	0.292362	1.56101	GO:0043231//intracellular membrane-bounded organelle	GO:0003676//nucleic acid binding;GO:0008168//methyltransferase activity	GO:0006730//one-carbon metabolic process;GO:0010467//gene expression;GO:0009451//RNA modification
Bra011064	627	3.4028	9.89274	5.77724	-	GO:0016741//transferase activity, transferring one-carbon groups;GO:0005488//binding	GO:0006730//one-carbon metabolic process
Bra009635	933	1.88322	3.32409	2.21855	GO:0044424//intracellular part	GO:0005488//binding;GO:0008171//O-methyltransferase activity	GO:0006730//one-carbon metabolic process;GO:0000154//rRNA modification
*Bra020452	585	2.78896	10.9343	11.2046	GO:0043231//intracellular membrane-bounded organelle	GO:0016741//transferase activity, transferring one-carbon groups	GO:0006730//one-carbon metabolic process
Bra032932	1422	1.14736	1.49943	2.54735	-	GO:0005488//binding;GO:0016741//transferase activity, transferring one-carbon groups	GO:0006730//one-carbon metabolic process
Bra040826	921	1.77149	6.10341	4.30762	GO:0016020//membrane	GO:0008172//S-methyltransferase activity	GO:0006730//one-carbon metabolic process;GO:0000097//sulfur amino acid biosynthetic process;GO:0033477
*Bra016433	1119	1.34588	3.98411	8.32401	GO:0044444//cytoplasmic part	GO:0005515//protein binding;GO:0008168//methyltransferase activity	GO:0006730//one-carbon metabolic process
*Bra019190	282	4.89551	11.6851	-	GO:0009526//plastid envelope	GO:0008171//O-methyltransferase activity	GO:0006779//porphyrin biosynthetic process;GO:0006730//one-carbon metabolic process
Bra035481	1071	1.28901	3.8007	2.57691	GO:0044444//cytoplasmic part	GO:0005515//protein binding;GO:0008168//methyltransferase activity	GO:0006730//one-carbon metabolic process;GO:0009699//phenylpropanoid biosynthetic process
Bra003707	1077	1.28183	-	-	-	GO:0005515//protein binding;GO:0008168//methyltransferase activity	GO:0006730//one-carbon metabolic process
Bra009459	996	1.38608	-	0.173185	-	GO:0008171//O-methyltransferase activity;GO:0008169//C-methyltransferase activity	GO:0009607//response to biotic stimulus;GO:0006950//response to stress;GO:0006730//one-carbon metabolic process;GO:0006631//fatty acid metabolic process;GO:0010038//response to metal ion
Bra022108	1104	1.1368	1.93134	0.624971	GO:0043231//intracellular membrane-bounded organelle	GO:0000166//nucleotide binding;GO:0008276//protein methyltransferase activity	GO:0016568//chromatin modification;GO:0090304;GO:0006479//protein amino acid methylation;GO:0040029//regulation of gene expression, epigenetic
*Bra006827	873	1.43761	5.55085	6.7179	GO:0043231//intracellular membrane-bounded organelle	GO:0016741//transferase activity, transferring one-carbon groups	GO:0006730//one-carbon metabolic process
Bra003681	1014	1.11393	0.382319	2.21143	GO:0044444//cytoplasmic part	GO:0008168//methyltransferase activity	GO:0006730//one-carbon metabolic process
*Bra034677	1107	0.793606	3.1518	105.645	GO:0044444//cytoplasmic part	GO:0005515//protein binding;GO:0008168//methyltransferase activity	GO:0006730//one-carbon metabolic process
Bra012268	1110	0.791461	1.57164	1.55398	-	GO:0005515//protein binding;GO:0008168//methyltransferase activity	GO:0006730//one-carbon metabolic process
Bra003396	780	1.12631	0.248507	1.548	GO:0043231//intracellular membrane-bounded organelle	GO:0046914//transition metal ion binding;GO:0016279//protein-lysine N-methyltransferase activity	GO:0016571//histone methylation
Bra037674	684	1.28439	4.81756	3.02617	GO:0009526//plastid envelope;GO:0016020//membrane	GO:0008172//S-methyltransferase activity	GO:0006950//response to stress;GO:0006730//one-carbon metabolic process;GO:0019759
*Bra009460	1179	0.745142	0.164407	4.97432	-	GO:0008171//O-methyltransferase activity;GO:0008169//C-methyltransferase activity	GO:0009607//response to biotic stimulus;GO:0006950//response to stress;GO:0006730//one-carbon metabolic process;GO:0006631//fatty acid metabolic process;GO:0010038//response to metal ion
Bra022719	882	0.853763	0.439537	0.586707	GO:0031090//organelle membrane	GO:0016741//transferase activity, transferring one-carbon groups	GO:0006730//one-carbon metabolic process
Bra033733	1146	0.657085	5.58166	2.55878	GO:0044444//cytoplasmic part	GO:0005515//protein binding;GO:0008168//methyltransferase activity	GO:0006730//one-carbon metabolic process
Bra012494	705	1.06811	0.274944	0.734008	GO:0044444//cytoplasmic part	GO:0043169//cation binding;GO:0008171//O-methyltransferase activity	GO:0006596//polyamine biosynthetic process;GO:0009699//phenylpropanoid biosynthetic process;GO:0006730//one-carbon metabolic process;GO:0009791//post-embryonic development
*Bra026163	1191	0.526882	-	2.89659	-	GO:0008168//methyltransferase activity	GO:0006730//one-carbon metabolic process
*Bra011685	1080	0.581033	3.2306	5.11087	-	GO:0008757//S-adenosylmethionine-dependent methyltransferase activity	GO:0006730//one-carbon metabolic process
*Bra003682	1065	0.35353	-	4.21107	GO:0044444//cytoplasmic part	GO:0005515//protein binding;GO:0008168//methyltransferase activity	GO:0006730//one-carbon metabolic process
Bra015982	267	1.41015	0.725977	1.29207	GO:0044424//intracellular part	GO:0008170//N-methyltransferase activity	GO:0050896//response to stimulus;GO:0006730//one-carbon metabolic process;GO:0046470//phosphatidylcholine metabolic process
*Bra017700	1104	0.341041	0.526728	4.99976	GO:0044444//cytoplasmic part	GO:0005515//protein binding;GO:0008168//methyltransferase activity	GO:0006730//one-carbon metabolic process
Bra008798	684	0.550453	1.13354	0.252181	GO:0044424//intracellular part	GO:0005488//binding;GO:0008171//O-methyltransferase activity	GO:0006730//one-carbon metabolic process;GO:0000154//rRNA modification
*Bra028399	1080	0.34862	4.8459	7.02745	-	GO:0008171//O-methyltransferase activity	GO:0006730//one-carbon metabolic process
*Bra012270	1131	0.221933	0.856922	5.18543	GO:0044444//cytoplasmic part	GO:0005515//protein binding;GO:0008168//methyltransferase activity	GO:0006730//one-carbon metabolic process
*Bra016432	1125	0.223117	5.34125	10.4262	-	GO:0005515//protein binding;GO:0008168//methyltransferase activity	GO:0006730//one-carbon metabolic process
Bra016498	1179	0.212898	-	0.292607	GO:0043231//intracellular membrane-bounded organelle	GO:0008757//S-adenosylmethionine-dependent methyltransferase activity	GO:0006633//fatty acid biosynthetic process;GO:0006950//response to stress;GO:0006730//one-carbon metabolic process;GO:0009694//jasmonic acid metabolic process;GO:0007165//signal transduction
Bra011414	1068	0.235025	-	-	GO:0031090//organelle membrane	GO:0008757//S-adenosylmethionine-dependent methyltransferase activity	GO:0006629//lipid metabolic process;GO:0006730//one-carbon metabolic process
*Bra003996	600	0.209172	23.9064	13.5119	GO:0009536//plastid	GO:0016741//transferase activity, transferring one-carbon groups	GO:0006730//one-carbon metabolic process
Bra036027	456	0.275226	0.850157	0.756543	GO:0044424//intracellular part	GO:0016274//protein-arginine N-methyltransferase activity	GO:0016571//histone methylation;GO:0003006//reproductive developmental process;GO:0035247//peptidyl-arginine omega-N-methylation
*Bra017699	1101	0.11399	-	4.23005	GO:0044444//cytoplasmic part	GO:0005515//protein binding;GO:0008168//methyltransferase activity	GO:0006730//one-carbon metabolic process
*Bra036601	1176	0.10672	-	1.76012	-	GO:0008171//O-methyltransferase activity;GO:0008169//C-methyltransferase activity	GO:0009607//response to biotic stimulus;GO:0006950//response to stress;GO:0006730//one-carbon metabolic process;GO:0006631//fatty acid metabolic process;GO:0010038//response to metal ion
Bra004277	1086	0.115565	0.178486	-	-	GO:0016741//transferase activity, transferring one-carbon groups	GO:0006730//one-carbon metabolic process
Bra035482	1095	0.114615	-	0.157527	GO:0044444//cytoplasmic part	GO:0016740//transferase activity	GO:0009699//phenylpropanoid biosynthetic process
*Bra022603	867	0.144756	3.57713	57.6962	-	GO:0008171//O-methyltransferase activity;GO:0008169//C-methyltransferase activity	GO:0009607//response to biotic stimulus;GO:0006950//response to stress;GO:0044281//small molecule metabolic process;GO:0044237//cellular metabolic process;GO:0010038//response to metal ion
*Bra028133	1191	-	2.92951	2.02761	GO:0044424//intracellular part	GO:0008170//N-methyltransferase activity;GO:0008415//acyltransferase activity	GO:0048868//pollen tube development;GO:0044249//cellular biosynthetic process;GO:0048229//gametophyte development;GO:0046470//phosphatidylcholine metabolic process;GO:0019695//choline metabolic process;GO:0009791//post-embryonic development;GO:0000904//cell morphogenesis involved in differentiation
Bra015664	999	-	0.19403	-	GO:0044444//cytoplasmic part	GO:0008168//methyltransferase activity	GO:0006730//one-carbon metabolic process
Bra010555	942	-	-	0.549337	-	GO:0008168//methyltransferase activity	-
Bra015140	735	-	0.527444	0.234683	GO:0043231//intracellular membrane-bounded organelle	GO:0016274//protein-arginine N-methyltransferase activity;GO:0042802//identical protein binding;GO:0046983//protein dimerization activity	GO:0009908//flower development;GO:0034969//histone arginine methylation;GO:0035247//peptidyl-arginine omega-N-methylation
*Bra024180	627	-	12.9842	1.92575	-	GO:0016741//transferase activity, transferring one-carbon groups;GO:0005488//binding	GO:0006730//one-carbon metabolic process
Bra012070	783	-	0.247555	-	-	GO:0008171//O-methyltransferase activity;GO:0008169//C-methyltransferase activity	GO:0009607//response to biotic stimulus;GO:0006950//response to stress
Bra030012	1092	-	-	0.631838	-	GO:0008171//O-methyltransferase activity;GO:0008169//C-methyltransferase activity	GO:0009607//response to biotic stimulus;GO:0006950//response to stress;GO:0006730//one-carbon metabolic process;GO:0006631//fatty acid metabolic process;GO:0010038//response to metal ion
Bra010226	1146	-	-	0.150516	GO:0044444//cytoplasmic part	GO:0005515//protein binding;GO:0008168//methyltransferase activity	GO:0006730//one-carbon metabolic process
*Bra008313	1146	-	4.9051	5.87014	GO:0044444//cytoplasmic part	GO:0005515//protein binding;GO:0008168//methyltransferase activity	GO:0006730//one-carbon metabolic process
Bra039401	387	-	0.500868	0.445715	-	GO:0005488//binding;GO:0016741//transferase activity, transferring one-carbon groups	GO:0006730//one-carbon metabolic process
Bra036847	813	-	0.23842	0.848669	-	GO:0008171//O-methyltransferase activity;GO:0008169//C-methyltransferase activity	GO:0009607//response to biotic stimulus;GO:0006950//response to stress;GO:0006631//fatty acid metabolic process;GO:0010038//response to metal ion
Bra010026	3099	-	0.312739	0.166982	-	GO:0008757//S-adenosylmethionine-dependent methyltransferase activity	GO:0009292//genetic transfer;GO:0009908//flower development;GO:0032776//DNA methylation on cytosine
Bra010556	1080	-	0.538433	-	-	GO:0008757//S-adenosylmethionine-dependent methyltransferase activity	GO:0006730//one-carbon metabolic process
Bra007496	1035	-	-	0.166659	-	GO:0016740//transferase activity	GO:0006479//protein amino acid methylation
Bra017763	1080	-	0.179478	0.319429	-	GO:0008757//S-adenosylmethionine-dependent methyltransferase activity	GO:0006730//one-carbon metabolic process
Bra005802	1482	-	-	0.116391	-	GO:0008171//O-methyltransferase activity;GO:0008169//C-methyltransferase activity	GO:0009607//response to biotic stimulus;GO:0006950//response to stress;GO:0006730//one-carbon metabolic process;GO:0006631//fatty acid metabolic process;GO:0010038//response to metal ion
*Bra008316	1128	-	1.54656	33.642	GO:0044444//cytoplasmic part	GO:0005515//protein binding;GO:0008168//methyltransferase activity	GO:0006730//one-carbon metabolic process
*Bra038396	1104	-	1.40461	4.37479	GO:0044444//cytoplasmic part	GO:0005515//protein binding;GO:0008168//methyltransferase activity	GO:0006730//one-carbon metabolic process
putative methylase genes
GeneID	Length	A_RPKM	B_RPKM	C_RPKM	GO Component	GO Function	GO Process
*Bra019839	1467	43.4599	17.177	20.9295	GO:0043231//intracellular membrane-bounded organelle;GO:0031224//intrinsic to membrane	GO:0016709//oxidoreductase activity, acting on paired donors, with incorporation or reduction of molecular oxygen, NADH or NADPH as one donor, and incorporation of one atom of oxygen;GO:0005506//iron ion binding;GO:0016741//transferase activity, transferring one-carbon groups	GO:0006694//steroid biosynthetic process;GO:0006730//one-carbon metabolic process
Bra013370	3426	9.41457	12.5603	9.6668	GO:0043229//intracellular organelle	GO:0005488//binding;GO:0008168//methyltransferase activity	GO:0006306//DNA methylation
Bra019857	2139	9.73984	22.1112	18.6282	-	GO:0005488//binding;GO:0016740//transferase activity	GO:0009292//genetic transfer;GO:0006305
Bra007723	1302	13.1094	8.63478	10.0687	GO:0043231//intracellular membrane-bounded organelle	GO:0046914//transition metal ion binding;GO:0003676//nucleic acid binding;GO:0016787//hydrolase activity;GO:0000166//nucleotide binding	-
Bra024271	1299	11.7871	24.472	17.1297	GO:0009536//plastid	GO:0005488//binding;GO:0008168//methyltransferase activity	GO:0008213;GO:0006730//one-carbon metabolic process
Bra029664	3243	4.17957	4.18394	5.63803	-	-	-
Bra035280	1599	8.31979	9.81908	13.5922	-	GO:0005488//binding;GO:0008168//methyltransferase activity	GO:0006730//one-carbon metabolic process;GO:0034641//cellular nitrogen compound metabolic process
*Bra036333	1017	2.83832	10.6734	10.3461	GO:0043231//intracellular membrane-bounded organelle	GO:0008171//O-methyltransferase activity	GO:0000451
Bra012062	1080	1.62689	1.25634	0.958288	-	GO:0008649//rRNA methyltransferase activity;GO:0008170//N-methyltransferase activity	GO:0006730//one-carbon metabolic process;GO:0000154//rRNA modification
*Bra024340	2418	0.41523	10.261	7.49034	-	GO:0016740//transferase activity	GO:0032776//DNA methylation on cytosine
*Bra040421	1116	-	2.9527	1.85475	GO:0043231//intracellular membrane-bounded organelle	GO:0046914//transition metal ion binding;GO:0003676//nucleic acid binding;GO:0016787//hydrolase activity;GO:0000166//nucleotide binding	-
